# Supplementary material for: Compound Analysis and Mechanistic Exploration of Shen‐Yan‐Fang‐Shuai Formula in Diabetic Kidney Disease: An UHPLC‐MS/MS and Bioinformatics Study
Source: J Diabetes Res. 2026 Apr 24;2026:7530512. doi: 10.1155/jdr/7530512 (PMC13109625; doi:10.1155/jdr/7530512)
Supplement: Supplementary file 2 — Supporting Information 2 Table S1 Overview of the datasets. Table S2 Pharmaceutical ingredient. Table S3 Drug targets. Table S4 Differentially expressed genes. Table S5 WGCNA. Table S6 Overlapping genes. [file JDR-2026-7530512-s001.xlsx]

## Sheet: Table S1
ID	Primer Name	Primer Sequence (5' to 3')	Amplicon
1	Human-MMP3-F	AGTCTTCCAATCCTACTGTTGCT	226
2	Human-MMP3-R	TCCCCGTCACCTCCAATCC	226
3	Human-MMP12-F	CATGAACCGTGAGGATGTTGA	180
4	Human-MMP12-R	GCATGGGCTAGGATTCCACC	180
5	Human-PTGES-F	TCCTAACCCTTTTGTCGCCTG	166
6	Human-PTGES-R	CGCTTCCCAGAGGATCTGC	166
7	Human-DUSP1-F	AGTACCCCACTCTACGATCAGG	77
8	Human-DUSP1-R	GAAGCGTGATACGCACTGC	77
9	Human-SST-F	ACCCAACCAGACGGAGAATGA	108
10	Human-SST-R	GCCGGGTTTGAGTTAGCAGA	108
11	Mouse-MMP3-F	GGCCTGGAACAGTCTTGGC	88
12	Mouse-MMP3-R	TGTCCATCGTTCATCATCGTCA	88
13	Mouse-MMP12-F	CTGCTCCCATGAATGACAGTG	158
14	Mouse-MMP12-R	AGTTGCTTCTAGCCCAAAGAAC	158
15	Mouse-PTGES-F	GGATGCGCTGAAACGTGGA	133
16	Mouse-PTGES-R	CAGGAATGAGTACACGAAGCC	133
17	Mouse-DUSP1-F	GTTGTTGGATTGTCGCTCCTT	129
18	Mouse-DUSP1-R	TTGGGCACGATATGCTCCAG	129
19	Mouse-SST-F	ACCGGGAAACAGGAACTGG	160
20	Mouse-SST-R	TTGCTGGGTTCGAGTTGGC	160

## Sheet: Table S2
Supplementary Table S1 Pharmaceutical ingredient
Metabolite	Formula	Molecular weight	Peak area	sort
L(+)-Arginine	C6H14N4O2	175.118	1.00586e+07	Amino acids and analogues
L-Asparagine	C4H8N2O3	133.06	97954.9	Amino acids and analogues
Adenine	C5H5N5	136.061	1.0598e+06	Others
Cytosine	C4H5N3O	112.05	98852.9	Pyrimidines and pyrimidine derivatives
L-Tyrosine	C9H11NO3	182.08	977808	Amino acids and analogues
Guanosine-5'-monophosphate	C10H14N5O8P	346.052	224805	Nucleotides
Adenosine	C10H13N5O4	268.102	6.7321e+06	Nucleotides
Guanine	C5H5N5O	152.056	1.47862e+06	Others
Isoguanosine	C10H13N5O5	284.097	368019	Nucleotides
L-Isoleucine	C6H13NO2	132.101	445168	Amino acids and analogues
5-Hydroxymethyl-2-Furaldehyde	C6H6O3	127.039	1.76932e+06	Others
Acetophenone	C8H8O	121.064	19669.6	Others
Salicylic Acid	C7H6O3	139.038	35602.9	Others
4-Methoxycinnamic acid	C10H10O3	161.059	61859.8	Organic acids and derivatives
3,4-dihydroxyphenyl ethanol	C8H10O3	155.07	20822.8	Phenols
Methyl cinnamate	C10H10O2	163.075	64569.3	Organic acids and derivatives
Cinnamic acid	C9H8O2	131.049	10096.9	Organic acids and derivatives
Biochanin A	C16H12O5	285.075	1.4709e+06	Flavonoids
Calycosin-7-O-beta-D-glucoside	C22H22O10	447.127	3.8155e+06	Flavonoids
Lawsone	C10H6O3	175.039	14401.5	Quinonoids
Skimmin	C15H16O8	325.091	33474.7	Coumarins and derivatives
6''-O-Acetylglycitin	C24H24O11	489.137	66847.6	Flavonoids
Scoparone	C11H10O4	207.065	166388	Coumarins and derivatives
Coumarin	C9H6O2	147.044	95474.3	Coumarins and derivatives
Synephrine	C9H13NO2	168.101	6987.64	Phenols
Lycorine	C16H17NO4	270.111	61214.2	Alkaloids and derivatives
7-methoxycoumarin	C10H8O3	177.054	48682.5	Coumarins and derivatives
Jatrorrhizine	C20H20NO4+	338.137	72116.1	Alkaloids and derivatives
Isoalantolactone	C15H20O2	233.153	37934.5	Terpenoids
Eugenol	C10H12O2	165.091	17622.3	Phenols
Ononin	C22H22O9	431.132	4.50771e+06	Flavonoids
Isovanillin	C8H8O3	153.054	14503.7	Phenols
Glycitin	C22H22O10	447.127	30967.8	Flavonoids
Kaempferide	C16H12O6	301.07	61945.7	Flavonoids
Ginsenoside F3	C41H70O13	735.465	68678	Terpenoids
20(R)-Protopanaxdiol	C30H52O3	443.387	165091	Terpenoids
20(S)-Protopanaxatriol	C30H52O4	441.371	49805.3	Terpenoids
Estradiol	C18H24O2	273.184	16105.3	Steroids and derivatives
Liquidambaric acid	C30H46O3	455.35	61656	Terpenoids
Camphor	C10H16O	153.127	49038	Terpenoids
Oleanonic acid	C30H46O3	455.35	32545.7	Terpenoids
3-n-Butylphathlide	C12H14O2	191.106	484045	Others
Vitamin D2	C28H44O	419.329	31946.8	Steroids and derivatives
Yibeissine	C27H41NO4	444.309	72896.6	Alkaloids and derivatives
Erythrodiol	C30H50O2	407.366	41958.3	Terpenoids
L-Valine	C5H11NO2	118.086	30106.1	Amino acids and analogues
Dibutyl phthalate	C16H22O4	279.158	489039	Others
Ligustilide	C12H14O2	191.106	323287	Others
3-Butylidenephthalide	C12H12O2	189.09	64662.9	Coumarins and derivatives
Beta-Elemonic acid	C30H46O3	455.35	70263.1	Terpenoids
Ginsenosinde CK	C36H62O8	587.429	66092.8	Terpenoids
Piperine	C17H19NO3	286.143	49839.3	Alkaloids and derivatives
Soyasaponin Bb	C48H78O18	943.522	98193.9	Terpenoids
Ginsenoside Rh3	C36H60O7	605.439	61670.5	Terpenoids
Betulinol	C30H50O2	443.387	68411.6	Terpenoids
Isomucronulatol	C17H18O5	303.122	35867.9	Flavonoids
L(-)-Carvone	C10H14O	151.111	31665	Terpenoids
3-hydroxyflavone	C15H10O3	271.095	17412	Flavonoids
Myristic acid	C14H28O2	246.242	37279.7	Others
Dihydrokavain	C14H16O3	215.106	14240.4	Phenylpropanoids
Ethyl 4-methoxycinnamate	C12H14O3	189.09	14582.6	Organic acids and derivatives
Abscisic acid	C15H20O4	265.143	20441	Terpenoids
4-Methylumbelliferone	C10H8O3	177.054	86399.7	Coumarins and derivatives
Berberine	C20H18NO4+	336.121	384200	Alkaloids and derivatives
Palmatine	C21H21NO4	352.153	108606	Alkaloids and derivatives
Leonurine	C14H21N3O5	344.18	36315.1	Others
Ethyl paraben	C9H10O3	149.059	28327.5	Others
7-Methoxy-4-methylcoumarin	C11H10O3	191.07	29017.5	Coumarins and derivatives
Quercetin	C15H10O7	303.049	16545.5	Flavonoids
Isopimpinellin	C13H10O5	301.07	26109.7	Coumarins and derivatives
Scopoletin	C10H8O4	193.049	74377.3	Coumarins and derivatives
Echinacoside	C35H46O20	804.288	92855.7	Carbohydrates
Isoferulic acid	C10H10O4	177.054	52103.4	Organic acids and derivatives
Plumbagin	C11H8O3	189.054	27648.9	Quinonoids
Xanthoxyline	C10H12O4	197.08	41936.6	Others
L-Tryptophan	C11H12N2O2	205.096	536149	Indoles and derivatives
2-Hydroxycinnamaldehyde	C9H8O2	149.059	102737	Phenylpropanoids
Hypoxanthine	C5H4N4O	137.045	40354.1	Others
Uracil	C4H4N2O2	113.034	96837.9	Pyrimidines and pyrimidine derivatives
Nicotinamide	C6H6N2O	123.055	242166	Others
Nicotinic acid	C6H5NO2	124.039	405149	Others
L-Threonine	C4H9NO3	120.065	97620.9	Amino acids and analogues
L-Histidine	C6H9N3O2	156.076	155636	Amino acids and analogues
Trigonelline	C7H7NO2	138.054	1.12951e+06	Alkaloids and derivatives
Ectoine	C6H10N2O2	143.081	143518	Amino acids and analogues
D-Sorbitol	C6H14O6	181.07	2.62331e+06	Carbohydrates
Sucrose	C12H22O11	387.113	813164	Carbohydrates
Citric acid	C6H8O7	191.018	809610	Organic acids and derivatives
Guanosine	C10H13N5O5	282.083	267558	Nucleotides
Gallic acid	C7H6O5	169.013	61076	Others
D-(-)-Quinic acid	C7H12O6	191.055	299043	Alcohols
L-Phenylalanine	C9H11NO2	164.07	88703.7	Amino acids and analogues
Shanzhiside	C16H24O11	373.113	129593	Terpenoids
Geniposidic acid	C16H22O10	373.113	314165	Terpenoids
Ajugol	C15H24O9	347.134	39521.8	Terpenoids
Propyl gallate	C10H12O5	271.082	152252	Others
Chlorogenic Acid	C16H18O9	353.087	139786	Alcohols
Esculetin	C9H6O4	177.018	14041.8	Coumarins and derivatives
Genipin	C11H14O5	225.075	10501.3	Terpenoids
Geniposide	C17H24O10	433.134	39256.5	Terpenoids
Umbelliferone	C9H6O3	161.023	9181.13	Coumarins and derivatives
Vanillin	C8H8O3	151.038	38467	Phenols
Deacetyl asperulosidic acid methyl ester	C17H24O11	403.123	31307.5	Terpenoids
Genkwanin	C16H12O5	283.06	291749	Flavonoids
Ferulic acid	C10H10O4	193.049	449612	Organic acids and derivatives
Naringenin chalcone	C15H12O5	271.064	169458	Flavonoids
Verbascoside	C29H36O15	623.197	571242	Organic acids and derivatives
Raspberry ketone	C10H12O2	209.081	25058.3	Phenols
Methylparaben	C8H8O3	151.038	16321.5	Others
Genistein	C15H10O5	269.045	5787.19	Flavonoids
Notoginsenoside R1	C47H80O18	931.523	195393	Terpenoids
Methyl eugenol	C11H14O2	177.091	4389.45	Others
Hispidulin	C16H12O6	299.055	46087	Flavonoids
Liquiritigenin	C15H12O4	255.065	21547.8	Flavonoids
Ginsenoside F5	C41H70O13	815.478	88441.1	Terpenoids
Methylnissolin	C17H16O5	299.092	81953.3	Flavonoids
Naringenin	C15H12O5	271.06	14513.6	Flavonoids
Diosmetin	C16H12O6	299.055	28399.8	Flavonoids
Ginsenoside rf	C42H72O14	845.488	171549	Terpenoids
Formononetin	C16H12O4	267.065	1.87388e+06	Flavonoids
Astragaloside IV	C41H68O14	829.457	515698	Steroids and derivatives
Ginsenoside F1	C36H62O9	683.436	252234	Terpenoids
Ginsenoside Rd	C48H82O18	945.539	550850	Terpenoids
Acacetin	C16H12O5	283.06	32726.4	Flavonoids
Ginsenoside F2	C42H72O13	829.494	236902	Terpenoids
Ginsenoside Rg3	C42H72O13	783.488	109972	Terpenoids
Ginsenoside Rg5	C42H70O12	765.478	56713.7	Terpenoids
Oleanolic acid	C30H48O3	455.352	58562.8	Terpenoids
Auraptene	C19H22O3	297.152	75858	Terpenoids
Dioscin	C45H72O16	913.48	287724	Steroids and derivatives
Matairesinol	C20H22O6	357.133	35814.8	Lignans
20(S)-Notoginsenoside R2	C41H70O13	769.472	286737	Terpenoids
Isoliquiritigenin	C15H12O4	255.065	11026	Flavonoids
Calycosin	C16H12O5	283.06	1.8012e+06	Flavonoids
Tectochrysin	C16H12O4	267.065	249598	Flavonoids
Tectorigenin	C16H12O6	299.055	47541.3	Flavonoids
Atractyloside A	C21H36O10	429.212	166332	Terpenoids
Leucosceptoside A	C30H38O15	637.212	92553.7	Organic acids and derivatives
Azelaic acid	C9H16O4	187.096	358847	Others
Ferulaldehyde	C10H10O3	177.054	19135.4	Phenols
Hydroxygenkwanin	C16H12O6	299.055	25667.8	Flavonoids
Prunetin	C16H12O5	283.06	948382	Flavonoids
Isoacteoside	C29H36O15	623.196	226071	Organic acids and derivatives
Sinapic Acid	C11H12O5	223.06	21997.3	Organic acids and derivatives
Daphnetin	C9H6O4	177.018	6794.35	Coumarins and derivatives
Loganin	C17H26O10	435.149	66383.6	Terpenoids
Caffeic acid	C9H8O4	179.033	183431	Organic acids and derivatives
Salidroside	C14H20O7	299.113	26899.1	Carbohydrates
Homovanillic acid	C9H10O4	163.038	28494	Phenols
Monotropein	C16H22O11	389.108	47978.4	Terpenoids
Syringic acid	C9H10O5	197.044	11853.2	Others
Vanillic acid	C8H8O4	167.033	80405	Others
Gentisic acid	C7H6O4	153.018	15143.2	Others
Uridine	C9H12N2O6	243.061	183483	Nucleotides
Manninotriose	C18H32O16	503.16	165363	Others

## Sheet: Table S3
Supplementary Table S2 Drug targets
NOS2
NOS1
ADORA2A
KDM4E
FYN
EGFR
LCK
TH
CACNA2D1
HPRT1
EIF4E
SRC
FBP1
CD38
CDC42
RAC1
TERT
DNPH1
RNASE2
RNASE1
TYMS
IMPDH2
P2RY1
RARS
QARS
DTYMK
FHIT
MAPKAPK2
HSPA1A
AKT1
UMPS
PARG
FDPS
P2RY4
P2RY2
P2RY11
RNASEL
POLA1
ADORA1
ATIC
POLB
HLCS
P2RY12
ADORA3
ST6GAL1
P2RY6
DPP4
ADK
HSPA8
HSPA5
ADA
GAPDH
AHCY
EHMT1
EHMT2
MCL1
SETD7
SRM
AMD1
PDCD4
ADORA2B
PNP
MAPK1
SLC29A1
SETD2
CARM1
PRMT1
DOT1L
SMS
GRK1
MTAP
KMT2A
SUV39H1
INMT
SMYD2
EZH2
EZH1
SETDB1
PNMT
DNMT3B
CCND1
CDA
CA2
CA1
CA12
CA9
P2RX1
HSD17B1
MARS
PRMT7
GBA
OGA
CA7
CA13
GAA
IARS
PIM1
CA14
SLC28A2
FUCA1
IDO1
GSK3B
DAO
HK2
HK1
SLC5A1
CA6
CA3
CA4
CA5B
CA5A
AKR1B1
SLC16A1
TLR4
ESR2
HCAR2
AKR1B10
KLKB1
F2
PLAU
ELANE
CHRNA3
CHRM5
CHRM2
CHRM1
CYP11B1
CYP2A6
CYP19A1
BRD9
CTRB1
GABRB3
PDGFRA
KCNK2
CYP11B2
TRPA1
AR
PDE10A
MAOB
HSD17B2
CBR1
ABCB1
ESR1
ALOX12
ABCG2
ALDH2
TBXAS1
MAOA
MGAM
HTR2A
HTR2C
ESRRA
ESRRB
IL2
PTGS1
SLC6A2
ALOX15
XDH
TNF
DRD4
TOP1
BCHE
ACHE
CES1
PTPN22
PTPRC
PTPN1
CDC25B
DUSP1
MANBA
CDK1
CDK2
PRKCA
HSP90AA1
NMUR2
ADRA1A
ADRB1
ADRA1B
ADRB2
ADRA2A
ADRA2B
ADRA2C
DRD2
ADRA1D
OPRM1
HTR3A
ADRB3
DRD3
SLC6A4
HTR1A
ANPEP
MTNR1A
SLC6A3
GSR
GRIN2B
GRIN1
KCNH2
EBP
TAAR1
OPRD1
HTR2B
SIGMAR1
CYP2D6
SAE1
FADS1
HDAC6
EGLN1
VEGFA
GPR84
PARP1
SRD5A1
CHRNA4
CXCR2
DCTPP1
ALPL
METAP2
KCNMA1
KDR
HDAC8
PSMB5
TDO2
HSD17B3
CYP17A1
AURKA
MGMT
GBA2
ABL1
KIT
MAPK14
ERN1
CYP1B1
ABCC1
SLC22A12
NOX4
TYR
FLT3
ALOX5
AHR
PTPRS
IGF1R
PIK3CG
BACE1
DAPK1
GPR35
MPG
MET
AVPR2
AURKB
GLO1
MPO
PIK3R1
PYGL
PTK2
MMP13
MMP3
PLK1
MMP9
MMP2
PKN1
CSNK2A1
NEK2
CXCR1
CAMK2B
ALK
NEK6
PLA2G1B
AXL
NUAK1
AKR1C2
AKR1C1
AKR1C3
AKR1C4
AKR1A1
SYK
CDK5R1
CCNB3
CDK6
ARG1
PLG
NAE1
APP
TNKS2
TNKS
MAPT
CYP2C19
NR1H3
HSD11B1
CYP51A1
HMGCR
ATP12A
RORC
NR1I3
UGT2B7
NPC1L1
CES2
VDR
PCSK7
PTGS2
CYP2C9
CYP3A4
F2R
PIK3CD
PIK3CB
PIK3CA
SHBG
FASN
AVPR1A
MTNR1B
PTK6
INSR
PDE2A
PDE4B
COL4A3BP
CAPN2
MAPK8
IL6ST
CYP24A1
MDM2
SMO
EPHX2
CCR1
TTL
PTGES
NR1I2
DRD1
P2RX3
CRHR1
CCNC
CDK8
PPP1CC
PPP2CA
MTOR
PSEN2
REN
FGFR1
CALCRL
LIMK1
GPR55
ITGAL
GPR18
STAT3
ERBB2
CCNT1
JAK1
JAK2
ACACB
TACR2
CTSD
CTSE
SCN9A
PDE5A
GPER1
STS
ADCY10
NR3C1
SLC22A2
PGR
NR1H2
HDAC3
TTR
LTB4R
HTR1B
HTR7
HTR6
TRPV1
SHH
OPRK1
CHRM3
NR1H4
TOP2A
CDC25A
PTPN2
CDC25C
PPARG
GPBAR1
FABP1
FABP4
FABP3
FABP5
PRKCH
PPARA
SCD
SERPINA6
G6PD
GABBR1
PPARD
PTGER1
PRKAG1
PSEN1
PTGER2
FAAH
FNTA
GABRA2
MME
PTPN6
RXRA
MAPK3
FABP2
PTGES2
PLA2G4A
PTGDR2
ABCC8
ALOX5AP
SLC22A1
ACP1
PTPRF
PDE4D
CD81
PREP
FFAR1
NR3C2
HSD11B2
PTGIR
SRD5A2
PTGER4
CNR1
PTPN11
GRIK1
GRIK2
RORA
AGTR1
CCKBR
ENPP2
ITGB1
ITGAV
FDFT1
GLRA1
GC
AKT2
AKT3
TNK2
MELK
IRAK1
IRAK4
MAP3K7
ESRRG
PRKG1
GABRA5
JAK3
RPS6KB1
MAP3K14
HRH3
PRKCB
NPY1R
CTSC
RPS6KA3
XIAP
BIRC2
DUSP3
SREBF2
SQLE
GABBR2
MIF
TSPO
CTSK
CTSL
CTSB
GRM2
TRPM8
RGS4
ALDH1A1
ALDH3A1
PPP1CA
CTRC
CMA1
CTSG
GRM5
RGS8
TNFRSF1A
MGLL
HCRTR2
HCRTR1
TRPC6
TRPC3
S1PR3
RPS6KA2
CCNE2
CTSS
VCP
MEN1
CASP3
CASP7
GABRA1
GABRA3
MAPK11
PGGT1B
GALR3
DYRK1B
PABPC1
FLT1
MAPK10
ADAM17
MAPK9
KCNA5
FKBP1A
CLK3
PTGDR
PTGER3
ITGB5
ITGA2B
DHODH
RBP4
CNR2
TBXA2R
ALOX15B
CHEK1
WEE1
RET
EPHB2
EZR
CDK4
HTT
NR4A1
HDAC2
CCND3
NCOR2
HDAC5
HDAC7
NCOR1
HDAC11
HDAC4
HDAC9
HDAC10
MMP8
PIM2
MMP25
MMP16
MMP1
BMP1
MMP7
ADAM10
RAF1
DNM1
MKNK1
LNPEP
COMT
PIM3
TBK1
PDE7A
PDK1
BRAF
MBD2
DBF4
CCNE1
CSNK1G1
RPS6KA1
ROCK1
ECE1
SLC22A6
RARG
RXRG
RARB
RARA
AMPD2
CPA1
RASGRP3
CTNNB1
ACE
MAP2K1
TTK
PLK3
PLK2
PGK1
HPGD
DYRK1A
CYP1A1
NQO1
NQO2
PRF1
NTRK1
MARK1
KDM5B
GRM1
DHFR
CLK4
NAAA
PPIA
LYN
EPHB4
TEK
SLC1A3
CLK1
DYRK2
GCK
MCHR1
CSF1R
CFD
ROCK2
IKBKB
F3
FPR2
LRRK2
NAMPT
MST1R
CSNK1D
SIRT2
FLT4
ITK
PDGFRB
PFKFB3
PRSS1
FUT7
MB
CYP1A2
CDK9
PLAA
ILK
MYLK
APEX1
MMP12
EP300
PYGB
FGF1
HPSE
FGF2
LGALS4
LGALS3
LGALS8
FOLH1
ACLY
TYMP
LDHA
LDHB
SERPINE1
BCL2L1
TPMT
CHRNA7
SLC7A5
TACR1
KDM4C
CPB2
ENPEP
KDM1A
GABRR1
CPA3
SLC15A1
PEPD
SELP
NEU3
NEU2
NEU4
ENGASE
YARS
LGALS9
SLC5A2
EIF4H
EDNRA
SLC5A4
HRAS
MAP3K8
FGR
RNASEH1
QDPR
PTK2B
SNCA
ALDH5A1
ABAT
NFKB1
KCNA3
SI
AMY2A
TREH
AMY1A
GRK6
CFTR
PDPK1
TLR9
TUBB1
F10
IGFBP6
IGFBP4
IGFBP5
IGFBP2
IGFBP3
IGFBP1
FEN1
PRKD1
PON1
PLAT
BAD
PLA2G2A
ODC1
CALM1
TAS2R31
PLA2G5
PLA2G10
KLK1
KLK2
HSD17B14
RPS6KA5
YWHAG
HNF4A
PGF
ALPG
GRM4
TUBB3
PRKDC
HCK
PDE4C
GRK2
BCL2
ERCC5
NOS3
PRKCG
FRK
DDR1
KCNJ5
KCNJ6
BRD4
KCNK3
PKM
NOD1
BAZ2B
ADAMTS5
GSK3A
KIF11
NPY5R
PARP2
ATP4B
UTS2R
LIMK2
BRPF1
PRMT3
YES1
ICAM1
SELE
EPHX1
LYPLA1
LYPLA2
UPP1
GCGR
PTGFR
SGK1
CAPN1
PAK4
RELA
PITRM1
IMPDH1
PRKACA
EPHA2
BLK
CSK
BMX
EPHA5
EPHA4
TXK
EPHA6
EPHB3
EPHA3
BTK
TYRO3
COQ8B
EPHA1
NEK1
GSTA1
NTRK2
KDM5A
HSP90B1
PPM1A
KDM3A
KDM4D
HDAC1
AMPD3
HSP90AB1
GLRA2
KDM2A
KDM5C
NFE2L2
PLK4
MAG
MAP3K9
KDM4A
KDM6B
FTO
PYGM
TK1
PTAFR
GCG
ASS1
SRF
PRMT5
RPN1
DDOST
DAD1
RPN2
ALG6
DPAGT1
PFAS
ASNS
LGMN
MOGS
ACACA
APRT
PECR
ENSG00000264545
ALKBH7
ALKBH8
ALKBH1
ALKBH3
SLC29A2
ALKBH4
ALKBH5
PCBP2
DNMT1
PIGT
TAF3
RRN3
DDX24
ZNF622
DCK
DGUOK
ALKBH2
TYW1
IL17C
PCDHB17
LARS
PRDX6
ISYNA1
HBB
HBA2
SULT1A1
SULT1A2
SDHA
ALPP
DECR1
ENSG00000267149
ALB
CAT
NPR1
CES4A
CES5A
SERPINC1
SERPIND1
SLC16A7
MED6
UGT1A8
UGT1A7
UGT1A9
APOA1
SPTLC1
SUB1
PPIG
POR
MTRR
CXCR4
S1PR2
MTRNR2L2
TAS2R38
TAS2R30
RGS6
TAS2R14
TAS2R20
CCL11
TPRA1
TP53
MAPK7
MAPK12
MAPK13
VR1
CACNA1G
UGT2B17
CACNA1H
TMPRSS11D
FIP1L1
AOX1
CYP2R1
PTH
CYP11A1
CYP27A1
TPO
MYBL2
MYB
MYBL1
RFC5
UGT1A10
UGT1A3
UGT1A1
ESD
UGT1A6
TNFSF11
PRSS3
FGGY
ACR
SLC2A2
CYP2C8
ATP5B
HIBCH
STK17B
NR1L2
MITF
UGT2B15
SLC2A4
SOD1
NFE2
NR0B2
CDKN1A
MCM5
HCAR3
HCAR1
NAPRT1
GNB1
BDKRB2
CXCL16
SST
NTSR1
NTSR2
TASP1
PPP1CB
NTS
PRDM10
EEF2
GLUL
SLC39A6
HMOX2
HDC
RPL32
CPA6
SP2
JUN
ATM
EIF2AK3
GATA3
FOXP3
AK1
MYL2
HMGA1
DPYD
FARS2
SPTB
SPTBN1
SPTBN2
CASP9
IL6
VCAM1
CYP2E1
GLP1R
HMOX1
ENSG00000268643
CYP2A13
OXSM
CYP2A7
TRPV3
EDF1
CXCL1
CXCL2
TMEM30C
CYCS
ERVFRD-1
CXCL3
TMEM30B
TMEM30A
ERVW-1
INS-IGF2
MDH2
MSRA
FOXO3
GSTP1
GSTM1
SPICE1
NFATC1
LDLR
CCL2
BDNF
APOB
RAPGEF1
CASP8
PDE4A
IL13
STAT1
IL5
EPX
DHRS4L2
HMGB1
BLVRB
MUC2
MUC5B
MUC5AC
EGF
ADIPOQ
MUC6
OTOGL
ENSG00000179066
FRAS1
VWCE
CTGF
SLC22A8
SLC22A7
HIF1A
IL10
DBH
ALDH3B2
ALDH1A3
DDC
SCT
FEZF2

## Sheet: Table S4
Supplementary Table S3 DEGs
Tag	logFC	up/down
G6PC	3.32312666899031	up
FOS	2.86418375699636	up
ZFP36	2.23076635531333	up
ALB	2.06021847426909	up
S100A9	2.0280148913503	up
EGR1	1.99054062395515	up
S100A12	1.94271486012182	up
PDK4	1.92044225323151	up
HPD	1.90522383589697	up
NPHS1	1.84043425487879	up
TPPP3	1.78189031539879	up
ESM1	1.76963823781091	up
LOX	1.73870965967515	up
GSTA1	1.73181917198606	up
EHD3	1.71921537424121	up
LRRC2	1.71051759735818	up
RGS2	1.70831902314849	up
UMOD	1.67414823668606	up
PCOLCE2	1.66975950407576	up
DPP6	1.64208465956061	up
HAO2	1.64046553558485	up
PTGS2	1.6133547637794	up
AGMAT	1.61199780551515	up
CHI3L1	1.60769204889394	up
LPL	1.60322253541212	up
FABP1	1.58787008388182	up
GLYAT	1.58001814690243	up
AFM	1.56784862935394	up
PRKAR2B	1.56371931350909	up
PTGDS	1.56007934988788	up
DUSP1	1.55769470887818	up
CDH10	1.53136922297576	up
RIDA	1.51008886604061	up
G0S2	1.49315048056848	up
DCXR	1.48298676013152	up
TNNT2	1.48130387097757	up
TNNI1	1.48097494874425	up
TCF21	1.47744755256788	up
S100A8	1.47036581589515	up
JUNB	1.46147138943636	up
FOSB	1.43788506307758	up
HPGD	1.43593256416909	up
TGFBR3	1.43388392583091	up
IGF1	1.42965645763273	up
ARHGAP19	1.41371705640243	up
DACH1	1.40549398136667	up
KNG1	1.4030307427097	up
PAH	1.39781322814727	up
HBB	1.36824605070364	up
FBP1	1.35479627491455	up
EGF	1.35462616930546	up
PCK1	1.34119768075091	up
SST	1.32967269272485	up
CALB1	1.32922579982788	up
A1CF	1.32898888714546	up
BHMT	1.32827425144909	up
CR1	1.31138583192849	up
CTSV	1.31040846674121	up
SYNPO	1.3058785527194	up
CA10	1.25990095463212	up
ALDOB	1.25815047169818	up
FPR1	1.25180167922424	up
APOM	1.2508398137794	up
B3GALT2	1.25074600601091	up
APOH	1.24770871846546	up
MAGI2	1.24343212895212	up
KLK7	1.23381024943152	up
HTRA1	1.23080793627091	up
CERS6	1.22059979248545	up
CYP27B1	1.21385617777333	up
PRODH2	1.19528498241758	up
NDNF	1.19401035144182	up
DHRS3	1.18196023840727	up
APOD	1.17828533574666	up
CXCR1	1.17350096156061	up
ALDH6A1	1.16957055067697	up
MPP5	1.16900473492909	up
SLC7A7	1.15832693013091	up
VNN2	1.14930260750727	up
HRG	1.14828491666849	up
DDN	1.14811980648545	up
CCDC91	1.13786232523212	up
FGF1	1.13783828106667	up
CDKN1B	1.13109293549515	up
CYP4A11	1.12581074005879	up
KDR	1.12498088270909	up
BTG2	1.12482493435576	up
RASL11B	1.12327545435455	up
ATF3	1.11474762502849	up
GJA1	1.09349326629455	up
SORD	1.08953762429939	up
RETREG1	1.0878028566497	up
NFASC	1.08709855883334	up
PLCE1	1.08671740057576	up
SBSPON	1.08345411166485	up
NR4A2	1.0832493852097	up
FCGR3B	1.07964225514849	up
SEMA3G	1.07929726634243	up
C1orf21	1.07658184322909	up
FGF9	1.07521646903394	up
PLTP	1.07468908657273	up
ANGPTL3	1.07170977461758	up
CA2	1.07109962426667	up
THSD7A	1.06741026451394	up
RRAS	1.06391326421152	up
WT1-AS	1.05906554292909	up
NLK	1.0580797949097	up
TYRO3	1.05556779397273	up
ASPA	1.05412310486424	up
SLC7A8	1.04737416616121	up
MAFB	1.04273441544121	up
SLC7A9	1.03963493072243	up
ZDHHC6	1.03912033765636	up
CXCR2	1.03768901692424	up
MT1H	1.03226255178425	up
MYL9	1.02989800446061	up
DEFB1	1.02978250905758	up
F3	1.02200053561455	up
IL1RL1	1.01848952786182	up
PLAT	1.01802301875697	up
XPNPEP2	1.01716692586788	up
CYP2B6	1.01454989724546	up
TSPYL5	1.01239667744909	up
USP46	1.01052384907939	up
NFIL3	1.01048547614242	up
SLC13A3	1.00932114409697	up
WT1	1.00110171036121	up
PEPD	1.00074573063455	up
MCM6	0.999133537509699	up
CETP	0.997024411593942	up
HES1	0.99469126963576	up
GADD45B	0.994689908596971	up
ZNF124	0.993211242397575	up
ABAT	0.992868672766062	up
ENPEP	0.991911698026666	up
EXPH5	0.989831508614545	up
USP2	0.986622329569092	up
TNNC1	0.986471947365456	up
VEGFA	0.986416733887882	up
EPB41L5	0.985380567936366	up
NAP1L2	0.982846251582426	up
PTPRO	0.981864251275157	up
FXYD1	0.977706985165456	up
RIPOR1	0.976018428243028	up
CLIC5	0.975687664410302	up
BHMT2	0.974468013192123	up
AIF1	0.97088022994788	up
ECHS1	0.969533787940001	up
FOXC1	0.969187051807275	up
BST1	0.968545795143638	up
PPBP	0.968029792256363	up
ZNF804A	0.963325396720607	up
CUBN	0.961825117896971	up
EMCN	0.961162290427275	up
PLG	0.955843990600001	up
DDC	0.953850537055152	up
SEMA5A	0.945533275916364	up
TCEAL2	0.94315244315394	up
GDF15	0.937237350850304	up
TNS2	0.933818900761819	up
PLCG2	0.932975971529093	up
GBA3	0.916530472105452	up
PBLD	0.916050110835151	up
TM4SF5	0.91599664450788	up
GIPC2	0.91425602979091	up
FMO1	0.913082404018181	up
DAO	0.91232318640303	up
CYP4A22	0.910220756721213	up
CX3CL1	0.909914530461213	up
AKR7A3	0.908740949375153	up
PTH1R	0.90857210098909	up
JUN	0.907010244660001	up
PIPOX	0.906725533917577	up
NPHS2	0.903964182072727	up
ECH1	0.900882826977578	up
MME	0.897080506994547	up
SOWAHC	0.893844587925457	up
SPOCK1	0.890731902046671	up
FBXO21	0.887297814795152	up
FZD2	0.885384480752729	up
PLPP3	0.884055499640608	up
TSPAN2	0.880381657624849	up
FOLH1B	0.878945432846061	up
EGOT	0.87857834501515	up
MXRA8	0.873188379992727	up
KIRREL1	0.867917011499394	up
ITGA8	0.863938979409697	up
APOC3	0.861051313338789	up
CHPT1	0.859553114063639	up
NES	0.856420758014547	up
GPX3	0.854751277802423	up
CYB5A	0.853787380510305	up
NAT8B	0.853686136815759	up
MYOZ1	0.852916022873333	up
HGD	0.851251364958182	up
PODXL	0.849771725175156	up
SLC27A2	0.849448822608484	up
ERVMER34-1	0.844808331061212	up
KLF7	0.843299984262428	up
EPHX2	0.842432969863032	up
GSTA3	0.83955806593394	up
DIO1	0.838544638983637	up
PCYOX1	0.83708211206303	up
MAOA	0.835943611589697	up
KCNJ15	0.834159851415759	up
SLC22A8	0.834086813333942	up
RARRES2	0.829477790139393	up
ETFB	0.828409517205454	up
APOE	0.826646371753334	up
FLRT3	0.825776681870909	up
PLA2R1	0.823821863326064	up
ASS1	0.822652216178184	up
CDKN1C	0.820642906464851	up
MED21	0.817962551138788	up
ADI1	0.814979218681214	up
PCMTD2	0.814495366940607	up
CITED2	0.812789157713938	up
RAMP3	0.810869756291518	up
ANK2	0.804795231835758	up
CORO2B	0.804354503557577	up
ACADSB	0.803960699010303	up
FMO4	0.800656511700606	up
MT1G	0.800272567408484	up
KLF9	0.799409022536969	up
TGFBR2	0.798838426376969	up
XYLT1	0.796887162359396	up
ID1	0.796292823531516	up
PVALB	0.794333093113335	up
BCAM	0.794130203804244	up
NECTIN2	0.790947883318182	up
NQO1	0.790319399978788	up
FRY	0.789943135134548	up
CLIP3	0.78820141699394	up
PCBD1	0.788029167218789	up
MTHFD2	0.786303422403031	up
PI3	0.786045559836971	up
DPEP1	0.784497446795151	up
NRIP2	0.783068725067271	up
BPHL	0.778922550675152	up
AQP9	0.778800467267272	up
PSAT1	0.777707002998786	up
ITIH5	0.776906017837575	up
ZNF185	0.775395056703031	up
IQGAP2	0.775036215788488	up
PDZK1	0.774609114511518	up
MT1F	0.77265451209697	up
SLC2A2	0.771919240753941	up
FBXO17	0.771563115856968	up
KLK1	0.767303690586668	up
PAK1	0.766715173848485	up
ALDH2	0.763414541242427	up
SALL1	0.761668147023639	up
FAM20B	0.761163646309696	up
CLEC4E	0.759442990469698	up
HS3ST3A1	0.758968953175152	up
MRPL16	0.75723113084485	up
SPTB	0.756459183867272	up
RGN	0.752906206998182	up
GMDS	0.75210394131394	up
CRYL1	0.751217740109698	up
ELOVL4	0.749313110763637	up
FABP3	0.747870074903637	up
PLBD1	0.74266996458606	up
CYP4F3	0.742556007150305	up
DPYS	0.740997743916973	up
ACAT1	0.739572468510911	up
OLFML2A	0.739509020207274	up
F5	0.739425715510304	up
BLVRB	0.738823147396363	up
MACROD1	0.735429593763637	up
PAMR1	0.735308955172728	up
SH3YL1	0.732920333775153	up
BST2	0.732805647883641	up
TRAM2	0.731796158172731	up
CCN2	0.731778878115756	up
TJP1	0.731773719233939	up
HSD17B2	0.731122062892728	up
TREM1	0.730600098536364	up
AZGP1	0.727717165639396	up
BMP7	0.727456432168486	up
CTH	0.725343312111515	up
MGAT5	0.723518713513936	up
PDZK1IP1	0.722940727346064	up
GOLIM4	0.721792437467277	up
DCN	0.721325181650913	up
B4GAT1	0.720449897361212	up
PHYH	0.719976650085456	up
SIRPA	0.717384634560608	up
ANXA9	0.715023021562424	up
ACOX2	0.714348944740608	up
PHACTR4	0.714164688175153	up
ARG2	0.712608982061212	up
NTNG1	0.712596456754547	up
CDC42EP3	0.706835877830304	up
EHHADH	0.706787668043031	up
GTF2A2	0.705478965470909	up
ACE2	0.704434194635154	up
CYP3A7	0.703099252646667	up
SPOCK2	0.702552521195154	up
NR4A1	0.702439755437576	up
MGAM	0.701114995160606	up
KBTBD11	0.700936186443637	up
MYO1E	0.700328764417577	up
TST	0.70028852253576	up
MYCT1	0.697793884884244	up
RABAC1	0.697662338433945	up
FLT1	0.695625420454544	up
KL	0.695489833132729	up
MNDA	0.695228322422426	up
FAM98A	0.695136235733334	up
SLC4A4	0.69470800606485	up
ARHGAP28	0.692879471050906	up
APOLD1	0.691973589049697	up
NAMPT	0.691511474823033	up
CTNNBIP1	0.69034097828485	up
ID4	0.69002660753091	up
MBNL3	0.689580752340609	up
ZNF16	0.686564346927273	up
ECM2	0.684685423805454	up
GAS6	0.682845751278789	up
JHY	0.681684378435154	up
GRK3	0.678313560118183	up
ALS2CL	0.677121404699392	up
HEBP1	0.676082788608485	up
NFKBIA	0.675825584146063	up
CAND2	0.675619582260606	up
MUC13	0.675468906119395	up
IGFBP2	0.675284489841822	up
RBP4	0.675267418428486	up
SUCLG1	0.674593748883638	up
PMEPA1	0.674538159847273	up
VPS28	0.67035301511879	up
GK	0.669779173946668	up
SUCO	0.669306062756972	up
HPS5	0.669161780611516	up
AKR7A2	0.666794442185457	up
SLC34A1	0.666144868365455	up
C11orf71	0.664347802131515	up
SPRY4	0.664083492987272	up
SLC47A1	0.663922182258787	up
PNMA1	0.662114748881819	up
SLC22A6	0.662063947033941	up
NDUFA7	0.66152118056303	up
PRDX6	0.661325463274546	up
KHK	0.661175436854546	up
WDR83OS	0.660610313029091	up
HSD11B2	0.658141883476969	up
CSAG3	0.657920501590911	up
ITGB5	0.656519410923638	up
CTDSPL	0.656211744169093	up
WASL	0.654581959616969	up
AHCY	0.65454001779697	up
GALC	0.654051250495153	up
SLC31A2	0.653242889926061	up
MAPT	0.652087145544242	up
NPL	0.647660719398181	up
GAS1	0.647371773461213	up
SERINC5	0.645764455660605	up
ITGA3	0.645441293475153	up
UQCR10	0.644638592444243	up
TSPYL4	0.643480304978183	up
PDLIM2	0.642302458297576	up
TMEM204	0.641273422206062	up
BTBD3	0.641073547916365	up
CLDN8	0.639274673722424	up
ATP5F1D	0.638927432913942	up
ZNF204P	0.638387465920607	up
SUGCT	0.636754242662422	up
ALPL	0.635811075534546	up
SEMA3B	0.635751777824849	up
EIF3M	0.635431883811517	up
SLK	0.635216163574547	up
ACTN4	0.634139291295757	up
PC	0.633987782567271	up
PER1	0.633441142297577	up
RNF220	0.630868382724849	up
NDUFAB1	0.630064223728487	up
TLN2	0.628296095654546	up
CEACAM1	0.62798443814909	up
RRAGD	0.627897990317582	up
FAH	0.626638097472121	up
ODC1	0.626146474107273	up
NDN	0.625344805940606	up
DUSP9	0.625274352754545	up
CDH13	0.624903809580609	up
MCUR1	0.624626557817577	up
ARHGEF3	0.622582803659396	up
DHTKD1	0.62248427934485	up
INF2	0.621362291911517	up
PTPRD	0.619692328341817	up
HMGCL	0.61951798112788	up
RASGRP3	0.619003831037577	up
FNBP1L	0.618864834423031	up
ZNF91	0.61865200645515	up
ACAA2	0.618441357518789	up
MYO5C	0.616868877849697	up
NOX4	0.61685749766788	up
RHCG	0.615328919463031	up
NQO2	0.613751444761213	up
GATM	0.612501042829696	up
EEF1AKMT3	0.61211135183394	up
TALDO1	0.611885297859397	up
CRYAB	0.611644268765454	up
ACO2	0.610716791846061	up
MAN2B2	0.60989621172788	up
RAB29	0.609381732016366	up
EFEMP1	0.609335207069702	up
MMUT	0.608299557753334	up
P3H2	0.607372592297577	up
WWP1	0.607184395088484	up
PAPSS1	0.605262576166061	up
SLC26A4	0.603946049615151	up
ZBTB10	0.602586625866061	up
ASMTL	0.60159265573394	up
FCN3	0.601061044913334	up
RNF38	0.600888529340002	up
CRHBP	0.599722740255759	up
AOX1	0.598658584951517	up
SEPTIN11	0.598349432300607	up
GTF2H5	0.598226960063031	up
FOXD1	0.597642292196365	up
MEGF9	0.59686706093697	up
NKG7	0.596697266633939	up
GHITM	0.595725157251515	up
APOO	0.595083195267273	up
ACOT13	0.594504099535758	up
PTPN13	0.592846063946064	up
SLCO2A1	0.591884515815151	up
ETS2	0.591277377830306	up
ANPEP	0.59062717822364	up
TULP4	0.590201338053334	up
APLP1	0.588828071463636	up
VTI1B	0.588376019250302	up
TIPARP	0.588356188420608	up
AOC1	0.588339200244849	up
HSPB8	0.588129740978788	up
SELL	0.586102525976363	up
PLAAT2	0.585796211975152	up
LRRC19	0.584351353655154	up
GOT1	0.583964034399395	up
FRAT1	0.582822180100606	up
CEL	0.582673004597576	up
SLC17A5	0.582612794961214	up
SERINC1	0.582143634530913	up
PNMA2	0.581899122501819	up
CCN6	0.581263050663029	up
RTL8A	0.581188659092122	up
ZNF271P	0.581152560438184	up
ZC3H7B	0.580591808629698	up
ADH6	0.578937732161819	up
MXD1	0.577008605893334	up
ARHGEF26	0.57616848061879	up
ENTPD5	0.576099416601212	up
ARHGAP5	0.575629694233939	up
PRLR	0.574991148720607	up
CYP39A1	0.574640844028484	up
MAN2A2	0.574341649751519	up
FBXO3	0.573042268920607	up
CRIM1	0.572123588671515	up
C1orf115	0.572060512884848	up
COX8A	0.57118115653334	up
RPS6KA6	0.570628993061212	up
F2R	0.569681754748487	up
TLR3	0.569117055840001	up
KAT2B	0.569056574946061	up
TAF7	0.568018849994546	up
SLC3A2	0.567371604303031	up
MYO1D	0.567115752624241	up
MT1HL1	0.566914660637576	up
EMP2	0.566850140669091	up
ELOB	0.566634600129698	up
ARL2	0.566165311889697	up
ABCC2	0.56597063183394	up
PAIP2B	0.565416967342425	up
NFIC	0.564871194226061	up
TSPAN7	0.564057258869698	up
ATP6V1F	0.563361342746061	up
GPR27	0.562937208326668	up
SLC25A1	0.562844862641819	up
USH1C	0.562815853363031	up
NPR1	0.562603934110305	up
ETNK2	0.562357298493941	up
TCEA2	0.562115323390304	up
SORT1	0.561799713467273	up
RAB11B	0.561793868009698	up
UBAP2	0.561657694918789	up
PIGK	0.561053896165454	up
LRRC6	0.561046623435758	up
TYRP1	0.561027120885454	up
ALDH7A1	0.561008521228484	up
ZBTB16	0.560722817956969	up
FAM168A	0.560160706362425	up
MRPS18A	0.559464196592726	up
NUCB2	0.55927403720667	up
ZNF331	0.55769879601394	up
FUT6	0.557631337532121	up
SLCO4C1	0.556074807154547	up
MMP28	0.555891052195152	up
SNTA1	0.55413907940303	up
PEBP1	0.553637787034546	up
HIPK2	0.553158251390908	up
ACSM3	0.551204358556971	up
RSAD2	0.551113258964242	up
GSTA4	0.550999678173336	up
SUCLG2	0.550990784226062	up
SLC6A13	0.55020174929394	up
C11orf1	0.550154306668485	up
C5AR1	0.549906198505455	up
CDC42EP2	0.549584871740608	up
ATP10A	0.549550423730304	up
MTTP	0.548886242473939	up
PXMP2	0.548371556800608	up
PLPPR1	0.548315562032727	up
AASS	0.548233736347274	up
TCF7L1	0.548112575878788	up
NR4A3	0.547398035838183	up
RGS10	0.547321670380609	up
KYAT1	0.546283708076971	up
TACC2	0.545881626435758	up
FAXDC2	0.545452573100605	up
OAZ1	0.544486544052123	up
AIFM1	0.544138576194546	up
DYNC1I1	0.542877234304848	up
GABRA2	0.54261428745879	up
SCGB1D2	0.542429498516364	up
SIK3	0.542206400386059	up
BAIAP2	0.54112681082182	up
ACAA1	0.541048794847272	up
NPAS3	0.540567222167876	up
ECI2	0.540282261972124	up
RNF114	0.539916005758792	up
EMC6	0.539246359526062	up
SERPINA6	0.539008026934545	up
CMAS	0.53866669380121	up
ANXA2P2	0.537659206630307	up
PPDPF	0.537431522249093	up
PIGP	0.537016454229699	up
PRDM1	0.537002029673333	up
FPR2	0.536624070483032	up
NDUFC1	0.536462533795152	up
PNPLA4	0.536012961752123	up
GRHPR	0.535051845490911	up
SDHB	0.533977889488487	up
MARC2	0.532609900507881	up
ANKMY2	0.532381412977577	up
ALDH3A2	0.532233730220609	up
CFAP20	0.531944478659397	up
UPB1	0.53186834028909	up
CDC14A	0.531274483566665	up
NME3	0.531233169205456	up
BBS1	0.531000259880003	up
ETHE1	0.530931158915758	up
SMPDL3A	0.530773330069092	up
TMEM109	0.530652147008485	up
OCEL1	0.530278228509698	up
LOC730101	0.529352795942424	up
SULT1A1	0.528752309469091	up
KLF2	0.52864259356182	up
RASSF8	0.528397516073337	up
SULT1A2	0.52806815907273	up
FIS1	0.527878508550303	up
NFE2L1	0.527561364515153	up
BEX3	0.527255857657577	up
HSD17B8	0.52706398374424	up
GSTM3	0.527022343722424	up
CKB	0.526961794692728	up
ARMCX3	0.526887934205456	up
FERMT2	0.525891058631515	up
NECAP1	0.525232116228485	up
DLG2	0.523156960142424	up
CRABP1	0.52238804315697	up
MYL3	0.522097199359393	up
RUSC2	0.522038181866668	up
BEX4	0.521571577008487	up
ARNTL	0.520781312081212	up
TUBB2A	0.520070396954546	up
CD200	0.519920680669092	up
PCK2	0.518616706104849	up
ID3	0.51814180927697	up
HIGD2A	0.518074349982426	up
CNBP	0.51752486925273	up
PARVA	0.515601207743638	up
CXCL14	0.514622806787273	up
ST3GAL6	0.513824244511515	up
ZNF277	0.513089583446668	up
GADD45G	0.512367082507879	up
KMO	0.511444007085456	up
CXADR	0.510552967121821	up
PTPN14	0.509916900309092	up
APPBP2	0.509176111700605	up
CDA	0.509142208747273	up
ANXA2	0.508887087543638	up
NUPR1	0.508623012879394	up
WNT3	0.507655818637577	up
SGMS1	0.507512834318182	up
AUH	0.506827483416364	up
BNIP3	0.506596833821819	up
HDDC2	0.505721266858183	up
PHYHIP	0.505431348701819	up
CPM	0.505043522351515	up
SNCA	0.504869773605455	up
MANEA	0.50440753791879	up
NEBL	0.503828602526062	up
CYFIP2	0.503334246079393	up
PEA15	0.502756052912726	up
CACNB2	0.502669016555758	up
CCDC6	0.501803389203637	up
TNS3	0.501593479632122	up
MRPS14	0.501529208147879	up
TRIB2	0.501022434098182	up
HLA-E	0.500707093934546	up
TMEM14A	0.499005645947271	up
QPRT	0.498996309346668	up
BLVRA	0.49850599530788	up
HMCES	0.498385803605456	up
PJA1	0.497585151116365	up
GPD1L	0.496933643243032	up
COL4A3	0.495843686907275	up
TMOD2	0.495621857594549	up
BSG	0.495518675911516	up
SH3BGR	0.495211218890305	up
NMRK1	0.495065255704243	up
SASH1	0.494704746205456	up
HILPDA	0.494620490925455	up
AKR1A1	0.494541213067275	up
CIRBP	0.493411483429091	up
APOOL	0.492598684580607	up
LANCL1	0.491937565729092	up
NUCB1	0.491934192481213	up
LGALS8	0.491790193653334	up
AVPI1	0.491783644039394	up
MANSC1	0.491306300659398	up
IMPA2	0.49064346936909	up
SEC61B	0.49033072405515	up
THNSL2	0.489506654458789	up
RIPOR2	0.489270977019395	up
VAMP5	0.489261020367273	up
FAM174B	0.489233844979394	up
MT1M	0.488845321170302	up
ETNPPL	0.488738883989698	up
ASB1	0.488133613106668	up
GPNMB	0.487966426745455	up
RAMP2	0.487770254631518	up
CYP26B1	0.487718746052121	up
NR3C2	0.487547638641819	up
ARHGEF12	0.48726895068909	up
UBQLN2	0.486823951472728	up
HADH	0.486608220865454	up
SLC2A3	0.486350797613941	up
TXN2	0.485989940770909	up
SLC48A1	0.485913661238791	up
HSPA2	0.485166284862427	up
FBXL7	0.485111202282424	up
FTCD	0.484600501232121	up
PLAAT3	0.484478070777575	up
BCL2L2	0.483849069949091	up
NDUFB5	0.483762407692122	up
OSTF1	0.483670514965455	up
VKORC1	0.482667175467876	up
BACE1	0.482513748338789	up
FUZ	0.482147043600001	up
SERINC3	0.481951481046666	up
CSRP1	0.481787217482427	up
UQCRC1	0.481432569233335	up
CENPX	0.481032689517575	up
ENOPH1	0.480969913113334	up
CENPQ	0.480534660454547	up
TERF2IP	0.480336677537577	up
IVD	0.480175737300002	up
FN3K	0.480009062685455	up
RALYL	0.479946706864244	up
MBOAT2	0.47940440015697	up
BCL2A1	0.479401490810303	up
LAMB2	0.478909635626668	up
ARHGAP24	0.478567955641819	up
LGR4	0.478561480780001	up
FOLR1	0.47827802993879	up
CBLB	0.477201682089698	up
PMM1	0.476198213967274	up
SLC9A3	0.474795936872122	up
TM7SF2	0.474491208863032	up
HERPUD1	0.474382637692122	up
C12orf10	0.474381884024243	up
ENPP4	0.474081316262423	up
UNG	0.473330684995759	up
FRMD1	0.473147158724849	up
PEX19	0.472968215881819	up
GTF2B	0.472166625573334	up
PRDX2	0.47195106462788	up
ETFA	0.471659496220608	up
USP11	0.471407368391516	up
ATOX1	0.470964746700607	up
PARD6B	0.470152644581215	up
SULF1	0.470106800983633	up
TMEM38B	0.469972162794548	up
RFC1	0.46985107794606	up
RANGRF	0.469629850136364	up
TREH	0.468845629934547	up
GABARAPL1	0.468779078566667	up
ACSF2	0.468158538823638	up
DNAJB9	0.467558064595757	up
HIRIP3	0.466882375903634	up
ZC2HC1A	0.466684818947272	up
BCL2L13	0.466566140893335	up
RDX	0.46629332795697	up
NAA60	0.466135725532728	up
MYO1B	0.465367716464241	up
ARMCX1	0.465224735204245	up
ALDH9A1	0.464365970326667	up
CHRDL1	0.464244874926667	up
TECR	0.463816203646061	up
SDHD	0.463683651543032	up
COPZ1	0.46336967268788	up
KANK1	0.462798066898182	up
NPR3	0.462788571966668	up
NDUFB7	0.462693297969091	up
APBA1	0.462540168655758	up
SAP18	0.462343829141819	up
APOL1	0.462206422924847	up
ERO1B	0.462017720969699	up
JADE1	0.461981965829092	up
SLC6A2	0.461176988590303	up
CPPED1	0.460231170911515	up
FECH	0.459548301049697	up
ADH5	0.459334575816969	up
TPD52	0.459249619001819	up
CAT	0.458669047425456	up
JUP	0.458485595115758	up
LDOC1	0.457967664785454	up
SCP2	0.457515061210303	up
GPR137B	0.455636606055151	up
RAB21	0.455437860459396	up
UGT2B28	0.454383575622425	up
P4HTM	0.453822271315758	up
CLCNKB	0.452001234703032	up
SLC16A10	0.450606718904244	up
SELENOW	0.450536458444851	up
C19orf53	0.450389969433335	up
ATXN7L3B	0.449982207206666	up
ABHD14A	0.448901279703637	up
BLOC1S1	0.44759053844303	up
ANKS1A	0.447231747198789	up
CLPP	0.447034607979395	up
FTL	0.44603210215152	up
ECI1	0.445846488243031	up
HBD	0.445230696809091	up
IFI27	0.445155072456973	up
TSG101	0.4448443142697	up
SLC37A4	0.444843631771516	up
GAPDH	0.444716693690909	up
PIK3CA	0.44469068148303	up
CNNM2	0.444583789317576	up
CYB5R3	0.444343426444849	up
PDE4B	0.444264740334546	up
CIAO2B	0.443913972546062	up
CGRRF1	0.443592822171516	up
MSRA	0.443248797091516	up
SERPINA5	0.441808528103031	up
SDC4	0.441108354020006	up
PTGER4	0.441013242916969	up
STN1	0.440681748826668	up
NDUFV1	0.440642403382426	up
CETN2	0.440254687390912	up
MIF	0.440100005086059	up
TCL6	0.439365511558183	up
PTER	0.439132293095759	up
CREB3L2	0.438759998651517	up
SCRN1	0.438607001725456	up
EHD4	0.438597558929695	up
GPHN	0.438468945132122	up
MDM1	0.438300603400607	up
NAPA	0.438205950580604	up
UBL5	0.438040574616364	up
ALDH8A1	0.437179543898182	up
CIB1	0.436811233370303	up
ZNF274	0.436690205827879	up
TSC22D3	0.436403400831515	up
PLEKHA5	0.435891898267878	up
MT1X	0.435691897757579	up
RHOBTB2	0.435542318831517	up
INSR	0.435064251559394	up
SLC13A2	0.435051169566667	up
ECHDC3	0.434994433216365	up
IDH2	0.434922308229092	up
RBKS	0.434853854206062	up
ANGPTL4	0.434677067193334	up
PAQR5	0.434661931478789	up
CDHR5	0.434563588703032	up
NRN1	0.434520167327881	up
TMED5	0.433808928204244	up
ANKS1B	0.433184728469091	up
SLC4A1	0.433171209423636	up
AGT	0.433163823456971	up
ESRRG	0.433002342378183	up
ENDOG	0.432929548580606	up
MDH2	0.432734301780608	up
S100A6	0.432653621857576	up
TCTN3	0.432433911070301	up
ZNF350	0.432365462427879	up
NDRG2	0.432016890084849	up
NFATC3	0.431901597882425	up
PDZD8	0.431198588468484	up
STX11	0.431185097968485	up
ART4	0.430763634062426	up
PRDM4	0.43072817579394	up
BDH2	0.430202599129697	up
TCEAL9	0.430154584260002	up
SLC22A11	0.430080858389091	up
TM7SF3	0.429645717027879	up
COX6B1	0.429296503830304	up
PBX3	0.429191095751516	up
TMEM30A	0.429112635271515	up
EFNB2	0.42826751113394	up
PLPP1	0.428070642495152	up
DNAJC12	0.427641704867878	up
HDHD3	0.427186005435151	up
KRCC1	0.426955595230304	up
SOBP	0.426833089378788	up
CUX1	0.426720308636971	up
IMPACT	0.426224019372123	up
CYP3A5	0.426075765468484	up
COX6A1	0.425485680952729	up
TIMM22	0.425469245818181	up
DKFZP586I1420	0.425400570173941	up
PELI2	0.424779223906061	up
CYC1	0.42459214407394	up
PPARGC1A	0.423961533490303	up
INSIG2	0.423835112229697	up
PRKACB	0.423755012939396	up
CES2	0.423631709043636	up
EMC2	0.42338741050485	up
SDC1	0.423213611860606	up
PTGER3	0.423022204052122	up
CPT2	0.423004789411516	up
PRSS16	0.422911351931516	up
SLC5A2	0.422429603566061	up
CRYM	0.422255958775152	up
HSPA5	0.422182005167272	up
TMEM231	0.422176867303638	up
CALCOCO1	0.422146191177578	up
FOXO4	0.421517374736363	up
BCAR3	0.421382063234548	up
GPD1	0.421319253008486	up
LMAN2	0.4208144399297	up
LGMN	0.420563761585454	up
PDGFD	0.420420020282425	up
GABARAP	0.42034170624849	up
SNRPC	0.419912713057577	up
CRYZ	0.419820180584242	up
ARMCX2	0.419619686580607	up
RNF186	0.419611702098788	up
TMEM254	0.419465370628484	up
ADGRE3	0.419204448048486	up
RNF103	0.419102994170909	up
TACR3	0.419018432999396	up
CSF3R	0.418224208226667	up
MAP9	0.418164788603034	up
LAMTOR5	0.417765846592726	up
SCN7A	0.417245569548487	up
RHOB	0.417214400121212	up
CTSH	0.416954520914547	up
TPMT	0.416617729141819	up
KIF16B	0.416538502171515	up
PTDSS1	0.416495864590304	up
FOXF1	0.416409088707879	up
CETN3	0.416320990106668	up
PLS3	0.416274819143638	up
NCSTN	0.415629659788486	up
NINJ1	0.415628932600609	up
SLITRK2	0.41536899664182	up
ATP6V1G1	0.414842917459396	up
MPC1	0.414757194191515	up
TOMM20	0.414709810549697	up
SLC16A4	0.414418662970304	up
GADD45A	0.413954973233942	up
TSC22D1	0.413868745338787	up
IDH3B	0.413553925004243	up
NDRG1	0.413204869973939	up
PDK2	0.41310157251697	up
VPS33B	0.413096306201214	up
MRS2	0.412912661160002	up
PSMF1	0.412672894168485	up
ALAD	0.412649663005455	up
ALDH1L1	0.41258939880303	up
BNIP3L	0.412244708339395	up
SUSD6	0.412156961673333	up
CES3	0.412145806321819	up
TOR1AIP1	0.412016236035759	up
ERBIN	0.411667280038791	up
ADM	0.41162749370909	up
SLC3A1	0.411133695053333	up
PDIA5	0.411036713178184	up
AIP	0.410623606107274	up
SLC14A1	0.410474854012122	up
CRIP2	0.410151056306666	up
RTL8C	0.410063214410306	up
EAF2	0.409938758497577	up
CDADC1	0.409823203934547	up
PLA2G15	0.409304267158182	up
CRELD1	0.40870515309697	up
COX5A	0.408695767516971	up
NME7	0.408341626262424	up
ENDOD1	0.408262614223637	up
OSBPL9	0.407623711496972	up
ABHD10	0.407485964744245	up
YIPF6	0.407179336956971	up
CCDC28A	0.406891610486061	up
TENM3	0.406811253441214	up
METAP1	0.406698616255152	up
SNX27	0.406693626918181	up
SEC24B	0.406603671964244	up
EIF1AX	0.406482691990909	up
ATP5MC2	0.406456213841212	up
PERP	0.405904588034546	up
TRAPPC6A	0.405813471102425	up
RGS1	0.405700486595757	up
STARD8	0.40554601036182	up
ZNF415	0.405474350158183	up
FKBP5	0.405352650121213	up
COMMD8	0.405344292487273	up
STX7	0.405152810075757	up
EMX2	0.405049427218788	up
CDS1	0.404980710738181	up
SERPINI1	0.404978028944847	up
NPTN	0.404301659900606	up
DDX24	0.404046890907878	up
LHFPL6	0.403193242718181	up
PMVK	0.402664128827272	up
MPHOSPH6	0.402581921262423	up
LGALS3BP	0.402548821381819	up
DYNLRB1	0.402296078006062	up
C1D	0.402088192975151	up
ACADM	0.402033758398182	up
CLTB	0.401992106426667	up
LRRC23	0.401637093418789	up
SCAND1	0.401518907735757	up
KCNK5	0.401147055902424	up
STAC	0.40100016625091	up
NEDD9	0.400458697152729	up
HAGH	0.400405754861215	up
GCHFR	0.400100318751516	up
GLO1	0.400005088234547	up
GC	0.399856937595759	up
KCNJ10	0.399752127107879	up
TP53TG1	0.399690680178788	up
LSM3	0.399687459027272	up
ARHGEF18	0.399223460220608	up
HSPE1	0.398841828889091	up
ACO1	0.398747982421212	up
ISOC1	0.398584023243636	up
PPP1R15A	0.398373292777577	up
MLF2	0.398261107434545	up
GATD3A	0.398202985689697	up
PLCL1	0.397994676361818	up
SOD1	0.397953610643031	up
WASF3	0.39765951731697	up
CA12	0.397343197516366	up
LAMTOR3	0.397335104234544	up
APEH	0.397135088856364	up
OAT	0.397128036374548	up
OGDHL	0.397085437136972	up
SEL1L	0.396639181131516	up
SLC10A2	0.396177618741213	up
MTCH2	0.395879935521215	up
PXMP4	0.395646118770302	up
SLC25A38	0.395617284812729	up
PIP4K2C	0.395473368189092	up
MGMT	0.395401759541213	up
NIT2	0.395069663222426	up
NEDD4L	0.395040900379395	up
TRIP4	0.394794273766062	up
EFNA1	0.39440061539394	up
GLUL	0.393625811350908	up
GABARAPL2	0.393448017131517	up
PYROXD1	0.393440155352121	up
GSTK1	0.393343953813336	up
PCDH9	0.393113988980607	up
JARID2	0.39294609265394	up
FAM162A	0.392715089752729	up
BAG3	0.392024201366667	up
CFAP45	0.391902740705454	up
CXCR4	0.39187835830909	up
GLB1L2	0.391877645314548	up
MRPS35	0.39106046807697	up
GZMH	0.390891644134546	up
PRPF6	0.390743464232123	up
MRPL58	0.390689390250302	up
PNRC1	0.390572178021214	up
ATP6AP1	0.390184098375153	up
CPD	0.389317472640002	up
TRIM8	0.388968002904242	up
GRAMD1B	0.388865086423031	up
SELENBP1	0.388837694374547	up
RAB11FIP3	0.388228198270909	up
YPEL5	0.388108944028488	up
COL4A5	0.388042559986667	up
ERI3	0.387902356183639	up
LAMTOR2	0.387841079898789	up
USO1	0.38759012456485	up
EZR	0.387352795411514	up
CYB5R2	0.387334911373335	up
NCOA1	0.387238057329699	up
ELP4	0.386613687871517	up
IFITM2	0.386461213648488	up
CCNG1	0.386382039727883	up
EYA2	0.386306796526061	up
MED4	0.386165068561821	up
FGFR4	0.385384517200002	up
MRPL13	0.384941005167273	up
TTC38	0.384920045463033	up
SLC25A20	0.38488696659212	up
TOR1B	0.384030058077577	up
GULP1	0.383804386337576	up
TIMP2	0.38340935436303	up
HSPA12A	0.383351358723635	up
MRPL34	0.382912242210304	up
TACR1	0.382842593825455	up
CNN2	0.382659235483033	up
PIGH	0.382619486909697	up
ASB8	0.382614643345454	up
MYO1C	0.382540469958785	up
ACADL	0.382403186483031	up
PHB	0.382365223420607	up
POLA2	0.382112825323031	up
POLR2J	0.382014911379395	up
GRPEL1	0.381763236653333	up
HAAO	0.380620254122425	up
GLDC	0.380613687169698	up
UFSP2	0.379840229649091	up
MANBA	0.378880802531516	up
ABHD4	0.378852248146062	up
PRDM5	0.378716226046061	up
ATP9A	0.378638167147275	up
PROC	0.378469019812727	up
PTGIS	0.378462662309091	up
WDTC1	0.378281204410302	up
ARRB1	0.377869192233336	up
TOB1	0.377793038706668	up
TUFM	0.377763586628484	up
VDAC3	0.377718220987274	up
TGFB1I1	0.377716655500606	up
DEFA4	0.377413474585455	up
FOXD2	0.377011538281817	up
TFEC	0.376652782347274	up
C1QBP	0.376373975373941	up
COPS4	0.376334963574548	up
SMIM27	0.375621570937576	up
CDK2AP2	0.375576870153939	up
PRKG1	0.375232402196973	up
SOCS3	0.374904195549697	up
TOM1L1	0.374377450114546	up
CHCHD2	0.374309323772728	up
AKT3	0.374239809855761	up
PEX12	0.374158360836363	up
MRPS7	0.373981757947879	up
TRAK2	0.373388320731514	up
LARGE1	0.373373824109699	up
EID1	0.372758776872123	up
CHMP2A	0.372723452501215	up
ATP1B2	0.372640604033335	up
PPP1R3D	0.372517185104848	up
HSPA13	0.372347030461214	up
SDHC	0.372051892767271	up
EPB41L3	0.371998885961819	up
SALL2	0.371694082255152	up
GMFG	0.371387783404851	up
CLPTM1	0.37120938851697	up
KLHL3	0.370745268126668	up
HAX1	0.370121326214546	up
BAD	0.369962170235151	up
IDH1	0.369620388679395	up
MDFIC	0.368799389456365	up
PRUNE1	0.368475987767273	up
METTL1	0.368466355776972	up
STOML2	0.368063840705455	up
ZFYVE9	0.367680913271515	up
CNDP2	0.367473558862425	up
MYRIP	0.366841968879394	up
PGD	0.366620754958789	up
FMO5	0.366387236403031	up
GMPR2	0.366320467412121	up
CUEDC2	0.36628729142606	up
CR2	0.366002533388485	up
PLIN2	0.365955748254549	up
RND1	0.365922023584242	up
ACOT7	0.365159755716363	up
EXT2	0.365053249552123	up
PTP4A1	0.364287950761211	up
LONP1	0.363937629644242	up
SNX1	0.363865740343637	up
SNRPB	0.363194684214545	up
HPN	0.36314461401091	up
LMBRD1	0.362738240663031	up
FOLH1	0.362159047377576	up
WWOX	0.362136737506669	up
YBX3	0.36211630364788	up
MPDZ	0.361934585235759	up
FTO	0.361849283747881	up
BCAP31	0.361798944043032	up
TNPO3	0.36110848031091	up
BCAS2	0.360948267980001	up
SAV1	0.360763153595758	up
CHP1	0.360729454129697	up
EDF1	0.360522464127273	up
WWC3	0.360476117605455	up
RORA	0.360455409298181	up
TBXA2R	0.360420487944245	up
NGRN	0.360416326308487	up
TPD52L2	0.360363473465454	up
AMZ2	0.360249663416969	up
CYP2B7P	0.360044112275151	up
HSPD1	0.359937744011514	up
SF3B5	0.359415105656366	up
LIMS2	0.35927886271091	up
MOCS1	0.359089974611516	up
C5orf22	0.359073478107882	up
MAP1LC3B	0.358903880369699	up
CD151	0.358767034016973	up
MAPK1IP1L	0.358705932686064	up
LDHB	0.358148602672726	up
PAM16	0.35814737227394	up
SERPINA1	0.358054989006061	up
B3GALT4	0.357921381053334	up
ANXA13	0.357406891550909	up
SLC25A4	0.357339645273335	up
CMAHP	0.357271235647275	up
DNPH1	0.357260913881819	up
XPC	0.356815121807272	up
LMX1B	0.356782503198182	up
SERPINB1	0.356751480749093	up
COASY	0.356652078394545	up
CDC42EP4	0.356442148640001	up
IMP3	0.355639911744244	up
ARL6IP4	0.355565383095757	up
EIF3K	0.355119537992724	up
DNAJC15	0.355112692507277	up
CXCL2	0.354378865534546	up
COMT	0.354237408307879	up
ACYP2	0.354066669034546	up
POP7	0.35403109834788	up
TBCB	0.353562286375757	up
SERPINF2	0.353415003817577	up
ST13	0.353243250761821	up
DAZAP2	0.353073645603637	up
HEXIM1	0.352938163892727	up
EPS15L1	0.352876907944244	up
SSNA1	0.352593547560608	up
USP1	0.352210762843031	up
CASKIN2	0.352089517516971	up
PRELID3B	0.352055075735758	up
PTPRA	0.352043824075759	up
SPX	0.351475364223031	up
C6orf47	0.351363329501212	up
MYH9	0.35134528582182	up
UBL3	0.351281054628486	up
RPL10A	0.351203044922425	up
ERLIN2	0.351142626400001	up
CPT1A	0.351052156707274	up
POGLUT1	0.350955752659395	up
ATP5F1B	0.350571706389699	up
PSMB3	0.350512977515756	up
VWA7	0.350371250913334	up
DAD1	0.350232230181819	up
SLBP	0.350185533265456	up
POLR2I	0.350131166950908	up
MINDY3	0.350083316987877	up
ZFYVE21	0.350028613405458	up
GOLGB1	0.350007538169093	up
MPPE1	0.349893865146061	up
DCTPP1	0.349618838808484	up
OLAH	0.349276352521212	up
IL1B	0.348812895527878	up
MNAT1	0.348586444162422	up
CEBPD	0.348389198035758	up
ZNF330	0.348342749952122	up
CDIPT	0.348075830360608	up
DNAJC3	0.347894293550306	up
SRP9	0.347769571275759	up
RBM23	0.347592557550908	up
GGCT	0.347470373355153	up
KLF6	0.34744587742182	up
ATIC	0.347299235395757	up
UGP2	0.347272452145457	up
CPNE3	0.347162794928487	up
SNAP29	0.347050664240608	up
PPIG	0.346848351966064	up
DAG1	0.346796543424242	up
EIF1B	0.34673218072485	up
NDUFB4	0.346353787455758	up
DYNC1LI1	0.346225165692121	up
CTNNAL1	0.345879996497578	up
MICU1	0.345797433816972	up
ESD	0.34528142232667	up
EPHX1	0.345059893343637	up
CISH	0.345015479292727	up
SUN2	0.34498413489394	up
WBP2	0.34479858363697	up
NDUFA2	0.344730888952123	up
ASL	0.344255315812122	up
UPF1	0.343806936890911	up
PTPN21	0.343722926069697	up
DERA	0.34353453593515	up
POP5	0.343531871270908	up
PIGF	0.343470273496362	up
MRPL41	0.343415073543638	up
SLC30A9	0.343150436667272	up
EPHA7	0.343094203080607	up
PCYT2	0.343079676936363	up
KLF15	0.342912169910303	up
CLIP1	0.342891605633938	up
EFHD1	0.342793430833939	up
EBAG9	0.342719182085455	up
BBOF1	0.342628814573334	up
CALML3	0.342454784826666	up
JAM3	0.342399536981214	up
TUSC3	0.342294743632122	up
GLRX5	0.342239177969698	up
TTC33	0.342233024640001	up
NRIP1	0.341884424661213	up
PTGES3	0.341806343686064	up
NFS1	0.341733827118182	up
MAP4K3	0.341625562237579	up
PIEZO1	0.341604191815151	up
DHPS	0.341483625990303	up
MRPL19	0.341277483807881	up
CSDC2	0.341077450441213	up
TMEM9B	0.341054955762425	up
MPC2	0.34098403407091	up
BNIP2	0.340948349341216	up
PRKD1	0.34066514269576	up
CYBA	0.340104182969696	up
NDUFAF4	0.340004811610305	up
CSNK2A2	0.339985976917577	up
STXBP3	0.339494211704849	up
GLT8D1	0.33919733880485	up
PLXNB2	0.338514141411516	up
SGCB	0.337965558313337	up
LZTFL1	0.337961033630909	up
UQCRQ	0.337612424343638	up
NUDT15	0.337594604817575	up
MST1L	0.337189866533939	up
SNX5	0.337151556304243	up
PIN1	0.33713749797273	up
ACSL3	0.336987705347273	up
SPINT2	0.336767404427878	up
LRP10	0.336725288075151	up
UQCRC2	0.336378552297577	up
ALCAM	0.336224450908486	up
SPATS2L	0.335712173642425	up
AFTPH	0.335506311981818	up
UNC119	0.334854046729092	up
COL4A4	0.334739630050911	up
TMED1	0.334687307441211	up
GAREM1	0.334684589853939	up
DPM1	0.334289769457575	up
USE1	0.334274804376364	up
VAPA	0.333924736303034	up
MTX1	0.333900419384848	up
NSFL1C	0.33384169514182	up
TCEAL4	0.333314252720001	up
UPF3B	0.332862961898183	up
ASB13	0.332703482856364	up
SLC28A1	0.332573987796365	up
SIRPB1	0.332364951469699	up
SLC25A44	0.332304383984242	up
TRMT1L	0.332238166176364	up
TBXAS1	0.332224204958182	up
HDAC5	0.331984275601212	up
NAT9	0.331830318218789	up
DCAF16	0.331797775138788	up
TSR2	0.331686953530911	up
QDPR	0.331567530349696	up
C8orf33	0.331265742578182	up
CFAP298	0.331108449742424	up
ZER1	0.330941363634545	up
PSMD3	0.330833620969091	up
ZFAND5	0.330580586752729	up
STAU1	0.330522008593942	up
EPAS1	0.330501758290305	up
CCL23	0.330392647673334	up
CA11	0.33017486801091	up
THOC7	0.329953174912123	up
HSPA4L	0.329605653296363	up
NAXD	0.329598819781818	up
LGALS2	0.329493445588487	up
COTL1	0.329321049215759	up
EFEMP2	0.329066209258787	up
VPS4A	0.328959848455153	up
CYB5R1	0.328894806466669	up
SLC25A10	0.328473758538183	up
RORC	0.328407524543031	up
CNTN1	0.32839176689879	up
TUBB4B	0.328390859401212	up
ZNHIT3	0.328326424110911	up
SLC39A6	0.32831653799515	up
SLC2A10	0.327932485456365	up
SEC62	0.326952628490908	up
ARMC1	0.326911333211514	up
RTP4	0.326830224723638	up
ST20	0.326680459646668	up
TMEM208	0.326636337298789	up
ZNF593	0.326338507061819	up
RAD23A	0.326296713409699	up
SUCLA2	0.326223723593942	up
CLUAP1	0.325765190294545	up
EBNA1BP2	0.325642571324243	up
CPEB1	0.325641899091516	up
DNMT3L	0.325206942224848	up
NDUFB11	0.32517522845394	up
FIP1L1	0.324797346348487	up
SOCS2	0.324646436745454	up
BRD3OS	0.324560446515758	up
OXSR1	0.324535038290912	up
CAPNS1	0.324459761595154	up
THAP10	0.324101457238788	up
TRPM6	0.323984213071515	up
AKIRIN1	0.323941062602426	up
HADHB	0.323863183291516	up
VDAC2	0.323694779627878	up
DCBLD2	0.32358350574606	up
EML1	0.323413323727271	up
TMEM259	0.323365352427273	up
MTMR6	0.323354677408486	up
COG7	0.323037153675152	up
DHRS1	0.322999137584243	up
SECISBP2L	0.322891079974546	up
ATP6V1D	0.322757699101212	up
RGS9	0.322683126075758	up
NDUFA1	0.322379941200609	up
BBIP1	0.322292408961214	up
GPC5	0.322253443546666	up
GRK5	0.322232853018184	up
UNC5C	0.322061612430305	up
PCSK1N	0.321923793192123	up
GET1	0.321684127310303	up
SLC39A14	0.321662394785454	up
MRPL35	0.321521517482426	up
GPAA1	0.321508631641819	up
MPST	0.321494176438182	up
MCCC2	0.321136092063031	up
DOCK5	0.320746976024849	up
CUTC	0.320632052287271	up
PGK1	0.320582941265455	up
PCCB	0.320412913712727	up
SKAP1	0.32034197640303	up
ARL3	0.32024753064182	up
PLD3	0.319939046015757	up
CYP3A4	0.319897991307879	up
CDKL1	0.319673650533335	up
EFCAB14	0.319667769301212	up
ISOC2	0.319633771967274	up
CDH9	0.319594453693334	up
TMBIM6	0.319571929933332	up
PIH1D1	0.319361074572124	up
EIF5A2	0.319221236040002	up
ZGPAT	0.31901219311212	up
ERBB4	0.318870357627275	up
ARL1	0.318764628316972	up
TASP1	0.31872859015091	up
MATN3	0.318646733989697	up
F11	0.318641818666061	up
CLUH	0.318255552572122	up
SERPING1	0.318020532221212	up
EZH1	0.317943475027273	up
RAB20	0.317833997203636	up
TXN	0.317659929410304	up
CRKL	0.31700758055697	up
TMEM106B	0.316823171788488	up
ZFP36L2	0.316821092673941	up
ALDOC	0.316572886223032	up
PIR	0.316442071870304	up
FLG	0.316065466308485	up
TMED3	0.315897990151515	up
AP1M2	0.315882918300607	up
IRS2	0.315708936341212	up
MARF1	0.315679550430301	up
ERP44	0.315462854081215	up
PLXNA3	0.31508110162182	up
RNF11	0.315036341534545	up
PRDX3	0.314975580654544	up
HHLA3	0.314815959733941	up
NCOA4	0.314774972704242	up
NME5	0.314648148560002	up
PPP4R3B	0.314592335020608	up
KLHDC2	0.314378472190302	up
CDC34	0.314331805226061	up
HTATSF1	0.314300338563033	up
GNPDA1	0.314185067417575	up
BANK1	0.314118211656364	up
CLCN4	0.314116519933334	up
FH	0.314064524407878	up
KAT7	0.31341971171697	up
SIL1	0.313095108960002	up
TEX264	0.313075605575152	up
B9D1	0.312985375981819	up
SSB	0.312738344905457	up
PRF1	0.312717696144849	up
FDX1	0.312536769320001	up
IL1R2	0.312353857575151	up
OPN3	0.312337587805455	up
ZMAT5	0.311927218104848	up
ME1	0.311875670760607	up
PAF1	0.311843775274546	up
ARAF	0.311809603440607	up
CCSER2	0.311721556850301	up
OPTN	0.311667058520608	up
MRPL57	0.311603876826061	up
UQCRFS1	0.311209148876972	up
BCCIP	0.311144196518788	up
ADD3	0.311014239906668	up
CAPN2	0.310997492000608	up
BCKDK	0.310879515643031	up
PRKAG1	0.310805808686061	up
CRAT	0.310728912827879	up
ZNF281	0.310484809252124	up
TRAPPC2L	0.310460070140606	up
DUSP5	0.310264759404243	up
CTR9	0.31025093062788	up
NR1I3	0.310201241484848	up
SFXN1	0.310033208825456	up
TMEM242	0.309977203258183	up
DNAJB1	0.309706593597577	up
DDIT4	0.309449617915758	up
PIGT	0.309377977410305	up
TDRD7	0.308858482177578	up
FKBP4	0.308809814269094	up
LRRC1	0.308687155731516	up
BMPR1A	0.308634710553941	up
HNF4G	0.308619476738789	up
POLD3	0.308596257996363	up
XAB2	0.308529980930911	up
SH3GL2	0.307897805030304	up
SLC35A5	0.307896058918182	up
SCAMP1	0.307682915000608	up
ARHGEF40	0.307578661600607	up
HLX	0.307457320225455	up
CEP104	0.307384134964243	up
TXNRD1	0.307225003287273	up
SGSH	0.307159077198786	up
PLPBP	0.306895415218182	up
ANXA2P1	0.306879123792728	up
ZNF34	0.306373992729091	up
STX8	0.30631119997273	up
KCND3	0.306280731394546	up
NDUFS1	0.306195042503028	up
GRB2	0.305711436524244	up
RAPGEF3	0.30555516253394	up
NUDT9	0.305457915438788	up
BPGM	0.305285755255758	up
MAST3	0.305142097591514	up
FBXL5	0.305100936506062	up
PCGF2	0.305010187774549	up
UCHL3	0.304898332693942	up
ATP6V0D1	0.304735980853335	up
GSS	0.304721622053332	up
RECK	0.304645910396364	up
MLXIPL	0.304628471313333	up
PNMA8A	0.304542819604849	up
FLT4	0.304516636672121	up
FNDC3B	0.304168868272727	up
SLC30A1	0.304043159012728	up
PHF10	0.303775042879392	up
DCAKD	0.303766230803638	up
MRPL11	0.303340888981212	up
FYN	0.302173695452121	up
MINDY2	0.302097421645455	up
C1orf50	0.301526162774548	up
CLSTN1	0.30134308465697	up
SH3BP5	0.30126707939697	up
UBXN2B	0.301248014398789	up
FANCL	0.300907405448487	up
ATP5F1C	0.300776156307275	up
PCDHB3	0.300699321582425	up
C6orf120	0.300269555564242	up
CCNB1IP1	0.300007358932122	up
CHST12	0.299923055654546	up
CYP20A1	0.299175953881212	up
POLR2G	0.298863079027273	up
AGTR1	0.298810423355758	up
ICOSLG	0.298809849524849	up
SQOR	0.298654371484242	up
NBR1	0.298590566387879	up
PGLS	0.298550877798182	up
PRKCI	0.298477659184243	up
PSMA5	0.298149603977577	up
ANP32E	0.298132527233335	up
ATP5ME	0.29777264409697	up
HOMER1	0.297660055249091	up
BTG3	0.297267251109698	up
IGBP1	0.297157564842425	up
BANF1	0.296568092558181	up
FUT3	0.296504214232122	up
VIL1	0.296266047345455	up
PINK1	0.295748290531515	up
UBE2A	0.295614635401214	up
KIAA0232	0.295270633662424	up
TIMM17B	0.29525737777394	up
HOXA7	0.295190724576364	up
VEZF1	0.295137119689093	up
KIAA0355	0.295127091848485	up
FAM50A	0.29495580228788	up
PSMC4	0.294800958728485	up
PLAAT4	0.294646112188485	up
SRSF3	0.29463789787091	up
ZNF250	0.294513847484244	up
SMPD1	0.294504163360608	up
CERK	0.294492067433332	up
GDE1	0.294457353819395	up
CUTA	0.294345094089092	up
UGGT2	0.294222200601213	up
ARSF	0.294148055427879	up
DUSP2	0.293921332503031	up
SLC19A2	0.293738622583637	up
GPR4	0.293116504392121	up
PRR13	0.293081505328484	up
PIGB	0.292931661844849	up
RHEB	0.292842997086061	up
EHBP1	0.292833820334548	up
MINPP1	0.292499106755758	up
METTL7A	0.292410497077578	up
CDS2	0.292229295653333	up
ADIPOR2	0.292127401586669	up
MAPRE2	0.292055584335152	up
ALDOA	0.291854900769092	up
MAPKAPK5-AS1	0.291841033186667	up
WASHC3	0.291632427136366	up
SNRNP27	0.291266124479998	up
KIAA0895	0.291116082952122	up
SDHAF3	0.291078321123638	up
SLC25A23	0.291017979533333	up
CEP63	0.29082762584909	up
BCAT2	0.290712194872122	up
RSBN1	0.290490894089091	up
MPI	0.290100615124848	up
MAGT1	0.290057269973939	up
P4HA2	0.289646024254544	up
HSPA9	0.289565977924243	up
COX5B	0.289539893886668	up
IER2	0.289450086551517	up
GTF2F1	0.28940570831879	up
BEX1	0.289382756216971	up
UBE2M	0.288836588167274	up
MSRB2	0.288752842303639	up
POLR2C	0.288550978699998	up
PIGV	0.288241759845456	up
TXNL4A	0.288201199526666	up
HSPB11	0.288098704933335	up
CMC2	0.287893471782425	up
PSMC6	0.287826130709091	up
TOPORS	0.287803908145453	up
FZD5	0.287770320349698	up
SHANK2	0.287748005782424	up
KCNMB4	0.287317565637577	up
PKLR	0.287135223166061	up
MSRB1	0.287105397358182	up
KCTD2	0.286987915761213	up
MAGEL2	0.286828371334545	up
HINT1	0.286627872021213	up
WDR18	0.28656699620606	up
KYNU	0.286424182382425	up
NDUFV2	0.286344202367273	up
TMEM53	0.286301455147273	up
PHGDH	0.286292055297575	up
MT2A	0.286041090787878	up
RAMP1	0.286029678554546	up
HNF4A	0.285935711433334	up
NECAB2	0.285848924656969	up
AGRN	0.285848382968485	up
NUP37	0.28574152742485	up
NR1H2	0.285363696602425	up
ACOT8	0.285235437530305	up
IPP	0.285141813960606	up
SSTR2	0.285140710810909	up
TXNIP	0.28510347781819	up
DKK1	0.28506191966303	up
GABARAPL3	0.284713309271516	up
PSMB8	0.284569060243637	up
COPS2	0.284459942023032	up
PCDHGB5	0.284402315167273	up
URI1	0.28430050005394	up
SLC9A6	0.284283368877579	up
CTSD	0.284224025361818	up
ATP5PD	0.284163750277575	up
REEP5	0.284063053188488	up
CRYBB3	0.283889636933941	up
CBX7	0.283727957227879	up
DIP2C	0.283629193064243	up
CELSR2	0.28354107993394	up
COPZ2	0.283357142894545	up
CTSL	0.283284080121818	up
NDUFS6	0.283131894282427	up
SNRNP25	0.282978546413332	up
TFPI	0.282904673401822	up
RRP15	0.28280682988485	up
CEMIP2	0.282749314693939	up
VBP1	0.282706419451517	up
SLC25A6	0.28239079291394	up
MZT2B	0.282352916552727	up
SNED1	0.282250891169698	up
ZNF322	0.282141737090304	up
RMND1	0.281820970962425	up
VAMP3	0.28171170303273	up
TERF1	0.280972954410303	up
MRPS34	0.280838510284243	up
TSKU	0.280579025986667	up
IGFBP5	0.280577344685456	up
ENOSF1	0.280173597993334	up
TTC30A	0.280094295830908	up
GNG5	0.280044241123637	up
GOLGA7	0.280029360832728	up
EGFR	0.279792657075151	up
SNX19	0.279397214101214	up
PJA2	0.279001962100608	up
IDH3G	0.27889097305576	up
C16orf70	0.278772109887879	up
MED16	0.278451972785455	up
ELL2	0.278313783772123	up
PPP2R2B	0.278198199201819	up
MRPL24	0.278124275876365	up
UBE2G1	0.278064210713334	up
FZD7	0.278059289486666	up
THBS1	0.277956519745457	up
JUND	0.277858989803031	up
RIOX2	0.277726988287275	up
MRPS33	0.277682849108486	up
KIAA1107	0.277565325921818	up
RCHY1	0.277549925206061	up
COQ9	0.277374970375757	up
ENPP3	0.276981783906668	up
SDC2	0.276958986476971	up
TCTN1	0.276808237464851	up
SLC25A42	0.276503886563637	up
CCDC121	0.276235129939393	up
TUBG2	0.276223598831516	up
OARD1	0.276174641312122	up
RBM10	0.276104652221819	up
NLGN3	0.275590216546667	up
FKBP8	0.275397250968485	up
TLE4	0.275333128744849	up
MAN1A1	0.275331013258787	up
ATP5PB	0.275240337561819	up
CCT4	0.275068321336362	up
ZNF230	0.275029820994547	up
BAG1	0.274879955555151	up
FOXO3	0.274851418310911	up
PBX2	0.274707189423638	up
DNAJC4	0.274228826890304	up
NDUFAF3	0.274216546859395	up
IFT46	0.274123921338182	up
ATP5PO	0.27389028835697	up
CRIPT	0.273879586234545	up
LRIF1	0.27383220879091	up
PREPL	0.273651547597578	up
AGTPBP1	0.27364756686788	up
RNLS	0.273611951745453	up
UBE2L6	0.27358104905394	up
NOL3	0.273536069806668	up
MRPS15	0.27321348214606	up
PFKFB2	0.272924195911516	up
GOLGA5	0.272918265504243	up
LSM14A	0.27290223990485	up
USP13	0.272759195309698	up
IFT57	0.272758407727879	up
IPO13	0.272742451844242	up
EHD2	0.272708932556971	up
ING1	0.272573620413939	up
SGPP1	0.272572517059396	up
ITGAV	0.272570602363638	up
PSMC3	0.272451499075154	up
MID2	0.272248520464242	up
ARL8B	0.272103946319395	up
DNAJC1	0.271969201299395	up
SLC25A11	0.271954157615759	up
LIN7A	0.271835212990303	up
TRMT112	0.271759696389697	up
UROD	0.271646316172726	up
DAB2	0.271364516657579	up
PON2	0.271331762505455	up
HMGB2	0.271289931936971	up
ATRN	0.27115286481212	up
MXI1	0.27094878199091	up
SLC6A4	0.270923955271516	up
SPSB1	0.270736747898789	up
MAPK10	0.270701519406667	up
DGAT1	0.270481551461819	up
RTF2	0.270072323457575	up
SENP2	0.27005690164788	up
GIN1	0.27001621805697	up
COMMD4	0.26989306824182	up
VAMP8	0.269729006956969	up
CTSO	0.269697761047275	up
SYN1	0.269612099243636	up
DPYSL2	0.269580087215759	up
DUSP6	0.269403186389699	up
TACO1	0.269374507259394	up
PEMT	0.269363192829092	up
EMD	0.269347890323031	up
PRNP	0.269347860937576	up
EFNB1	0.269160604135756	up
BZW1	0.269140295775154	up
PTPRG	0.268928012501211	up
WDR13	0.268826650012121	up
PPFIA4	0.268703346737578	up
LAMP2	0.268617571621823	up
SMIM10L1	0.268341571387274	up
CFDP1	0.26823191120303	up
TMCO3	0.268087841143031	up
CINP	0.267880224836364	up
CSNK2B	0.267706274395758	up
RALBP1	0.267635340829091	up
PSMD8	0.267460282124851	up
ZNF140	0.267445981685454	up
SCD5	0.267429433741212	up
ZBTB38	0.267364194121213	up
EIF4B	0.267312943953337	up
PSMB5	0.267260997579394	up
RRAGC	0.267250672187879	up
DNAJC16	0.267093192470908	up
EVA1B	0.266950013580607	up
ABCC6	0.266622905741819	up
AP3M2	0.266554402751515	up
TAX1BP1	0.266474481949698	up
ZNF106	0.266405172002425	up
ABHD3	0.266333426766061	up
SAP130	0.266330627477577	up
ZNF423	0.266241889062426	up
FAM3A	0.266063983784243	up
RADX	0.265963439061818	up
MIS12	0.265951984315758	up
ECPAS	0.265927075966061	up
MFN2	0.265909656780002	up
MXRA7	0.265827172553337	up
PLEKHB1	0.265532092246063	up
COBL	0.265474496276969	up
RPS15	0.265434069563639	up
CDC23	0.265221757124242	up
PLEKHF2	0.265146713741212	up
ZNF362	0.26498940284485	up
PRIM1	0.264955143189697	up
AQP3	0.264717129010303	up
FAM13B	0.26448697604909	up
VAMP7	0.264398403703032	up
TIAM1	0.264364593746667	up
HECA	0.264285057123029	up
TVP23B	0.26424746737394	up
TMEM80	0.264186687295759	up
CCNT1	0.264143870920606	up
MRPL42	0.264007122527277	up
LRRC47	0.263797648062424	up
ATP6V1A	0.263702959470911	up
ATP6V0B	0.263681510718183	up
HOXA5	0.263360908576366	up
RBM42	0.263151740550303	up
PSMB6	0.263095639912724	up
SLC12A3	1.42253	up
HSD17B14	1.19221	up
KLK6	1.07037	up
SLC5A12	1.04143	up
ACSM5	0.661155	up
HSPA1L	0.646853	up
RABL3	0.526848	up
TMEM160	0.513269	up
ATP5IF1	0.451496	up
HOXD1	0.402194	up
CCDC68	0.395234	up
ARID5B	0.371976	up
TIMM13	0.370228	up
SCARB2	0.326614	up
GET3	0.324346	up
NACC2	0.3218	up
POLI	0.31814	up
TXNRD2	0.316463	up
PPFIBP2	0.275338	up
CISD1	0.274935	up
OSBPL1A	0.266866	up
LCK	-0.263085	down
GAL3ST4	-0.263708	down
LINC00312	-0.264018	down
NELL2	-0.264236	down
OGFRL1	-0.264489	down
BACE2	-0.264538	down
LOC101927550	-0.264595	down
UGCG	-0.264988	down
PXN	-0.265064	down
HERC4	-0.26509	down
PRC1	-0.265178	down
ACAP1	-0.265202	down
C2CD2	-0.265481	down
ASPM	-0.265658	down
CST6	-0.265708	down
SEC61A2	-0.266379	down
CLDN4	-0.267487	down
AVIL	-0.26762	down
PARP12	-0.267811	down
OR7E2P	-0.267861	down
NMI	-0.268183	down
EHBP1L1	-0.268532	down
HEY2	-0.268593	down
VASH1-AS1	-0.26867	down
FST	-0.268951	down
ZDHHC14	-0.269573	down
HAS2	-0.269698	down
MAL	-0.269721	down
NIBAN1	-0.269753	down
NANOG	-0.269789	down
KRT23	-0.269839	down
CASK	-0.269874	down
ALDH18A1	-0.270225	down
FHL5	-0.270592	down
TMEM131L	-0.270711	down
PCGF3	-0.270788	down
HERC1	-0.271006	down
ANOS1	-0.271246	down
ADAM20	-0.271296	down
SFN	-0.271776	down
ZZEF1	-0.271828	down
SIT1	-0.272169	down
GUCY1B1	-0.272393	down
PLCB1	-0.272612	down
C1orf112	-0.272944	down
EWSR1	-0.273802	down
RAP2B	-0.274588	down
TNMD	-0.274778	down
SEPTIN6	-0.274892	down
MDM4	-0.274945	down
ATAD2B	-0.275082	down
AUP1	-0.275251	down
EYA4	-0.275773	down
ABCA1	-0.275945	down
ARNTL2	-0.276064	down
SPG7	-0.276198	down
DENND2D	-0.277031	down
CTPS1	-0.277681	down
PTPRK	-0.277884	down
CCR10	-0.278048	down
ELN	-0.278176	down
CCDC144A	-0.278372	down
PFKP	-0.278727	down
NSMCE4A	-0.278738	down
PLCB4	-0.279436	down
TMPRSS11D	-0.279483	down
TRIM16	-0.280134	down
CFHR4	-0.280518	down
CRYBG3	-0.280641	down
AFDN	-0.280745	down
RGCC	-0.280779	down
SON	-0.280869	down
CASP8	-0.281163	down
FAIM2	-0.281265	down
LAMP3	-0.281267	down
UGDH	-0.281543	down
ZNF552	-0.281666	down
CAMK1D	-0.281747	down
RBM5	-0.281998	down
UPP1	-0.282266	down
CDON	-0.282281	down
SIDT1	-0.282375	down
TNF	-0.282722	down
RPL31	-0.283283	down
DLGAP5	-0.283375	down
GPR143	-0.283458	down
PHC3	-0.283491	down
PTTG2	-0.283798	down
MYH11	-0.28414	down
CYBRD1	-0.284145	down
S100A3	-0.284252	down
GPR176	-0.284536	down
SRSF11	-0.284632	down
DRAM1	-0.28518	down
CAVIN3	-0.28533	down
PLCG1	-0.285361	down
TWIST1	-0.285411	down
PRKY	-0.285459	down
BRD7P3	-0.285666	down
ZWILCH	-0.285785	down
ZFC3H1	-0.285973	down
PBRM1	-0.286159	down
CFLAR	-0.286258	down
PTPN22	-0.286275	down
KIF20A	-0.286316	down
RTRAF	-0.287048	down
NUP160	-0.287105	down
MDK	-0.287183	down
ZNF83	-0.287322	down
EML4	-0.287421	down
CLEC5A	-0.287497	down
CCNT2	-0.287729	down
RAB23	-0.287931	down
THOC1	-0.28796	down
DCLK1	-0.288033	down
PLPP2	-0.288229	down
FBLN1	-0.288357	down
PMM2	-0.288631	down
PARP8	-0.288658	down
PAQR4	-0.289224	down
TMEM158	-0.289252	down
CCR5	-0.289614	down
SFT2D2	-0.289665	down
TPM4	-0.290067	down
L1CAM	-0.290148	down
GPSM2	-0.290747	down
GALNT7	-0.291101	down
COA1	-0.29139	down
TRIL	-0.291394	down
ZNF814	-0.292036	down
JAM2	-0.292188	down
SLC1A3	-0.292314	down
CXCR3	-0.292364	down
PARM1	-0.293144	down
KNTC1	-0.293411	down
MRAS	-0.293626	down
HP	-0.293754	down
STK39	-0.293853	down
EMP3	-0.293983	down
CDK2	-0.294119	down
KATNBL1	-0.294682	down
CXCR6	-0.294991	down
MELK	-0.295268	down
RASGRP1	-0.295539	down
NARF	-0.2961	down
ADAM19	-0.296282	down
ASAP1-IT1	-0.296739	down
HMMR	-0.296932	down
PUS7	-0.297373	down
TRA2A	-0.297749	down
UTS2	-0.299802	down
YTHDC2	-0.301206	down
NCAM1	-0.301398	down
ENC1	-0.301872	down
MICAL1	-0.302062	down
PDGFB	-0.302146	down
SCN2A	-0.302191	down
ATP8B2	-0.302549	down
LMCD1	-0.302585	down
CDC7	-0.302834	down
SP140	-0.302997	down
NFAT5	-0.303555	down
KLHL5	-0.303835	down
RBM26	-0.304213	down
DYRK2	-0.304441	down
PRKDC	-0.304469	down
NT5DC2	-0.305554	down
SCN3A	-0.305714	down
TAS2R4	-0.305752	down
PPP1R14B	-0.305934	down
HIGD1B	-0.306129	down
CCDC69	-0.306555	down
LUC7L3	-0.306888	down
SVIL	-0.306903	down
GLRX3	-0.30713	down
CCDC88A	-0.307565	down
SETMAR	-0.307854	down
ETV5	-0.307911	down
TNFAIP2	-0.308289	down
ADH1A	-0.309186	down
FJX1	-0.309273	down
NTM	-0.309286	down
REV3L	-0.309358	down
TMEM165	-0.309773	down
NUAK1	-0.310421	down
HS3ST1	-0.310539	down
SETD5	-0.311479	down
HAMP	-0.311559	down
STK10	-0.311564	down
DOCK6	-0.311968	down
ADRB2	-0.313117	down
RC3H1	-0.313197	down
SRSF1	-0.313582	down
NDUFAF7	-0.313747	down
HOXD11	-0.314095	down
ACVR1	-0.314479	down
CD160	-0.314695	down
SCG5	-0.314818	down
AGO4	-0.31502	down
PIK3C2B	-0.315985	down
TBL1XR1	-0.316247	down
CD58	-0.31666	down
EPHB4	-0.316702	down
CASP17P	-0.316843	down
HERC2P3	-0.3169	down
SFPQ	-0.317123	down
ETS1	-0.317368	down
LAIR1	-0.317399	down
NR2F1	-0.317578	down
ELK3	-0.318154	down
TESC	-0.318435	down
PECAM1	-0.318542	down
TGFB1	-0.318607	down
C1orf54	-0.318658	down
HLA-DQB2	-0.318754	down
SP140L	-0.319022	down
SORBS1	-0.319242	down
DNMT3B	-0.319311	down
LDHAL6B	-0.319585	down
CLEC4A	-0.319916	down
BACH1	-0.319959	down
COL11A1	-0.320264	down
BTK	-0.320392	down
[truncated: 657 more rows]

## Sheet: Tabel S5
Supplementary Table S4 WGCNA
WGCNA
AASS
ABCA3
ABCC4
ABHD11
ABHD18
ACBD3
ACKR4
ACTN4
ACYP2
ADAM20
ADGRE3
ADIPOR2
ADM
AGO4
AGR2
AGTPBP1
AHCTF1
AHNAK
ALAS2
AMIGO2
ANGPTL2
ANKRD10-IT1
ANKRD26
ANKS1A
ANXA11
ANXA2
ANXA2P2
ANXA2P3
AP3M2
APLP1
APOD
APOL1
APOLD1
AQP9
ARGLU1
ARHGAP19
ARHGAP28
ARHGAP29
ARHGEF12
ARHGEF18
ARHGEF3
ARHGEF40
ARHGEF7
ARMCX1
ASAP1-IT1
ASPH
ATAD5
ATF3
ATF7IP2
ATP10D
ATP1A2
ATP2A2
ATP8A2
AVPI1
B3GALT2
B3GALT4
B4GAT1
BACE1
BAMBI
BBS4
BBS7
BCAR3
BCL2A1
BEX3
BEX4
BGN
BIRC2
BLNK
BMP2
BNC2
BNIP2
BRD7P3
BST2
BTAF1
BTBD18
BTG2
BTN2A1
BZW2
C12orf29
C14orf132
C1orf21
C1QA
C1QB
C2
C5AR1
C8orf33
CA10
CA11
CAMP
CAND1
CAND2
CASP10
CASP8
CAST
CCDC68
CCDC85C
CCDC90B
CCDC91
CCL23
CCL4
CCNL2
CCSER2
CD300A
CDA
CDC27
CDC42BPA
CDC42EP2
CDC42EP3
CDC42EP4
CDH3
CDKN1B
CDKN1C
CELSR2
CENPC
CEP104
CEP112
CEP290
CERK
CERS6
CETN3
CETP
CFAP44
CFAP45
CFB
CFTR
CHD2
CHD3
CHD7
CHN1
CITED2
CLCC1
CLCN3
CLDN5
CLEC16A
CLEC4E
CLIC5
CLIP3
COL16A1
COL4A4
COL4A5
COLGALT2
CORO2B
CPEB1
CPQ
CREB3L2
CRELD1
CRIM1
CRYBA1
CRYBG1
CSF3R
CSNK2A2
CSRP1
CST6
CST7
CTNNAL1
CTNNBIP1
CTSO
CTSV
CXADR
CXCL2
CXCR1
CXCR2
CXCR4
CYB5R2
CYLD
DACH1
DCLK2
DCN
DDIT4
DDN
DDX24
DDX50
DEFA4
DGKE
DGKH
DMTF1
DNAJC22
DOCK1
DOCK4
DPP6
DPY19L4
DPYD
DPYSL2
DST
DUSP1
DUSP14
DUSP5
DYNC1I1
DYNLT3
EBLN2
EDN1
EEA1
EED
EFCAB14
EFEMP2
EGR1
EHBP1
EHD2
EHD4
ELOVL4
ENPP4
ENSA
ENTPD4
EPB41L5
EPS15
ERBB4
ERCC5
ERP44
ERV9-1
ERVMER34-1
ESM1
ESYT1
EXOC1
EXOG
EYA4
F2R
F2RL3
F3
F5
FAM106A
FAM110B
FAM114A1
FAM13B
FAM168A
FAM172A
FAM20B
FAM98A
FANCC
FANCL
FAT1
FBXL2
FBXL7
FCGR3B
FCHSD2
FCN1
FERMT2
FEZ1
FFAR2
FGF1
FGF9
FIG4
FKBP5
FKBP9
FKSG49
FLRT3
FLT4
FNBP1L
FNBP4
FNDC3B
FOCAD
FOS
FOSB
FOXC1
FPR1
FPR2
FRAT1
FRAT2
FTO
FYN
GAB2
GABBR1
GADD45A
GALNT7
GAN
GAS1
GCA
GCNT3
GCNT4
GDF15
GHR
GJA1
GLT8D1
GMFB
GNE
GNRH1
GOLGA3
GOLGA8A
GOLGA8N
GOLGB1
GPATCH8
GPNMB
GPR52
GPRASP1
GPRC5C
GPX2
GRIK1
GSTA4
GTF2A2
GTF2E1
GTF3A
GTF3C1
GZMB
GZMH
HCRT
HEBP1
HECA
HERC2P3
HES1
HIVEP1
HIVEP2
HMBOX1
HMCES
HNRNPU
HOMER3
HOXA1
HPS5
HS3ST1
HS3ST3A1
HSPA2
HTRA1
ICE1
ICE2
ID4
IER2
IFNAR1
IGFBP2
IL10RB
IL18RAP
IL1B
IL1R2
IL5
IL7
IMPACT
IMPAD1
INPP5K
INTS12
IP6K2
IQGAP2
IQSEC1
ISG20L2
ITGA3
ITGAV
ITIH5
ITPR2
JADE1
JAM3
JHY
JOSD1
JPT1
JUN
JUNB
JUND
KANK1
KAT2B
KATNBL1
KBTBD11
KCTD9
KIAA0040
KIAA0232
KIF16B
KIF1B
KIN
KIR2DS1
KIR3DS1
KIRREL1
KLF2
KLF3-AS1
KLF6
KLF7
KLHL3
KLK6
KLK7
KLRA1P
KLRD1
KLRF1
KRBOX4
KYAT1
L1CAM
LAMB2
LAMP2
LBH
LBR
LDHAL6B
LDOC1
LEMD3
LEPROTL1
LGR4
LHFPL6
LIMK2
LIMS2
LINC00115
LINC00342
LINC00472
LINC00597
LINC00894
LINC01140
LIPC
LOC100506282
LOC101927550
LOC730101
LPL
LRCH3
LRFN4
LRP2BP
LRRC2
LTF
LUC7L
LUC7L3
MAFB
MAGEL2
MAGI2
MAK
MANBA
MANSC1
MAP3K3
MAP4
MAP9
MAPK10
MARK1
MBOAT2
MCM6
MCTP2
MDK
MDM1
MDM4
MED4
MEG3
MEIS3P1
MEX3C
MINDY3
MIR3916
MIS12
MLANA
MME
MMP12
MMP13
MMP28
MMP3
MNDA
MPDZ
MPP5
MPPE1
MTHFD2
MXD1
MXRA7
MXRA8
MYH9
MYL9
MYLK3
MYO1C
MYO1D
MYO1E
MYO5C
MYOZ1
N4BP2L2-IT2
NAA60
NACC2
NAMPT
NANOG
NANS
NAP1L2
NAP1L3
NDN
NDNF
NDRG2
NECTIN2
NEDD9
NEK7
NELL1
NES
NFE2
NFE2L1
NFIL3
NFKBIA
NHLRC2
NKG7
NLK
NMB
NNMT
NPFF
NPHS1
NPHS2
NPIPA1
NPM3
NPR1
NQO1
NR3C2
NR4A1
NR4A2
NR4A3
NRIP2
NRP1
NSUN3
NSUN6
NT5C2
NT5DC2
NTNG1
NUCKS1
NUDT13
NUP37
NXPE3
OCLM
OGT
OLAH
OLFML2A
OLFML3
OPCML
OPN3
OR7E2P
ORC2
ORC3
OSBPL9
OSGEPL1
OSTF1
P3H2
PAF1
PAM
PAMR1
PAPOLA
PAPSS1
PARD3
PAXBP1
PBX1
PCDH9
PCDHGA10
PCGF3
PCMTD2
PCNX4
PCOLCE
PCOLCE2
PDGFRB
PDLIM2
PDZD2
PEA15
PER3
PERP
PHACTR4
PHC3
PHF10
PHF2
PHYHIP
PI3
PIAS2
PIGP
PIK3C2A
PIK3R4
PJA1
PLA2R1
PLBD1
PLEKHB1
PLPP2
PLXNA3
PMEPA1
PNISR
PNMA1
PNMA8A
PNPLA2
PNRC2
PODXL
POGLUT1
POLI
POLR2J4
PPAT
PPDPF
PPFIA4
PPIC
PPP1R14B
PPP1R15A
PRDM1
PRDM4
PRF1
PRINS
PRKACB
PRKAR2B
PRKCI
PROCR
PRPF18
PRPF3
PTEN
PTGDS
PTGES
PTGS2
PTPN13
PTPN7
PTPRA
PTPRD
PTTG3P
PVR
QKI
RAB31
RAB5A
RAB8B
RABGAP1L
RABL3
RAI14
RAI2
RALGAPA1
RAMP3
RAPGEF3
RARRES1
RASAL2
RASL11B
RBM25
RBM26
RBM6
RDX
REG1A
RETREG1
REV1
RFC1
RGS1
RGS17
RGS2
RHOB
RHOBTB2
RHOQ
RIPOR1
RIPOR2
RNASE3
RNF103
RNF111
RNF220
RNF38
ROBO1
RPL23AP32
RPL23AP53
RPL31
RPN2
RPS6KA1
RRAS
RRN3P1
RRP15
RSBN1
RSF1
RTN1
RYBP
S100A12
S100A14
S100A8
S100A9
SALL2
SBSPON
SCARB2
SCO2
SCRN3
SEC61A2
SELL
SEMA3G
SEMA5A
SERINC3
SERINC5
SERPINA3
SERPINB1
SERPINE2
SERTAD2
SESN1
SETD4
SFN
SFPQ
SH3BP4
SH3BP5
SHROOM2
SIK3
SIRPB1
SLC14A1
SLC16A1
SLC2A10
SLC2A3
SLC31A2
SLC35F2
SLC38A6
SLC5A4
SLC7A6
SLK
SNAI1
SNAP29
SNCA
SOBP
SOCS2
SOCS3
SON
SPARC
SPOCK1
SPON1
SPSB1
SQOR
SREK1
SRPX2
SRSF5
SRSF6
SST
STAB1
STAP2
STN1
STXBP1
SUCO
SULF1
SUN2
SUSD6
SUZ12P1
SYNJ2
SYNPO
TACC2
TAF7
TARBP1
TAS2R3
TAS2R4
TBC1D9B
TBCEL
TBPL1
TBX21
TCEAL2
TCEAL9
TCERG1
TCF21
TCF7L1
TDRD7
TEAD3
TENM3
TERF2IP
TESC
TGFBR3
THAP1
THAP10
THBS3
THG1L
THSD7A
TIMP2
TIPARP
TJP1
TMCO3
TMEM158
TMEM243
TMEM45A
TMEM50B
TMEM51
TMEM63A
TMOD1
TMOD3
TMPRSS11D
TMPRSS4
TNMD
TNNC1
TNNC2
TNNI1
TNNT2
TNRC6B
TNS2
TNS3
TOR1AIP1
TOR1AIP2
TOR1B
TP53BP1
TPGS2
TPPP3
TRAF3
TRAF5
TRAK2
TRAM2
TREM1
TRIB2
TRIL
TRIM16
TRIM25
TRIM38
TRIM52
TRIM68
TRIM8
TSC22D1
TSPAN2
TSPYL4
TSPYL5
TTC27
TTC39A
TTN
TUBB2A
TULP4
TVP23B
UBAP2
UBE2Q1
UBL3
UBR2
UGGT2
ULK2
UNC50
UPF3B
USO1
USP12
USP13
USP16
USP9X
VAMP3
VAMP7
VEGFA
VEZF1
VNN2
VPS41
VPS4B
VTCN1
WASF3
WBP4
WEE1
WFDC2
WFS1
WIPF2
WNT2B
WT1-AS
XPO6
YBX3
YTHDC2
ZBED8
ZBTB10
ZBTB16
ZC2HC1A
ZC3H14
ZDHHC6
ZFAND5
ZFP36
ZFPM2
ZFR
ZMIZ1
ZNF112
ZNF117
ZNF124
ZNF135
ZNF16
ZNF185
ZNF211
ZNF254
ZNF274
ZNF331
ZNF415
ZNF423
ZNF43
ZNF460
ZNF493
ZNF516
ZNF552
ZNF804A
ZNF91
ZNHIT6
ZSCAN26
ZSCAN31

## Sheet: Table S6
Supplementary Table S5 Gene
gene
FYN
CDA
DUSP1
MANBA
VEGFA
CXCR2
BACE1
MMP3
CXCR1
PTGS2
F2R
PTGES
MME
NR3C2
GRIK1
ITGAV
MAPK10
NR4A1
NQO1
PRF1
F3
FPR2
NAMPT
FLT4
MMP12
FGF1
SLC5A4
SNCA
CFTR
IGFBP2
FTO
DDX24
NPR1
CXCR4
TMPRSS11D
SST
JUN
CXCL2
CASP8
